# Supplementary material for: The encoded and expressed biosynthetic potential of Greenland Ice Sheet microbes
Source: Front Microbiol. 2025 Jul 31;16:1620548. doi: 10.3389/fmicb.2025.1620548 (PMC12350317; doi:10.3389/fmicb.2025.1620548)
Supplement: Supplementary file 2 [file Table_1.xlsx]

## Sheet: Hourly
Date	Time	DecTime	RN	Batt_V_Min	Batt_V_Avg	LogTemp_C	SWRIn_Avg_Cor	SWROut_Avg_Cor	SWR_J_In_m2	SWR_J_Out_m2	LWRIn_Avg_Cor	LWROut_Avg_Cor	PAR_umolm2s	RH_pc	Rain_mm	AirPres_Actual_mbar	WindDir_deg	WindSpd_ms	WindGust_ms	Melt_Mod_mmwe
2022-07-24	20:00:00	205.833	1	14.39	14.4	3.985	323	157.7	1162800	567720	246.563	316.213	787.95	70.6822	0	932.168	57.3617	2.4075	4.53	1.33884
2022-07-24	21:00:00	205.875	2	14.43	14.43	3.658	216.5	106	779400	381600	248.488	318.018	659.45	74.941	0	932.382	72.16	2.693	4.53	0.840232
2022-07-24	22:00:00	205.917	3	13.92	14.32	2.719	89.8	47.6	323280	171360	249.774	318.404	319.2	81.0813	0	932.96	78.2033	3.18683	5.03	0.314273
2022-07-24	23:00:00	205.958	4	13.63	14.06	0.883	35.77	21.47	128772	77292	251.008	312.818	116.95	84.7157	0	933.317	77.55	2.995	4.03	0
2022-07-25	00:00:00	206	5	13.21	13.65	0.731	24.42	13.57	87912	48852	255.689	312.164	96.3667	85.0775	0	933.082	71.8267	2.71033	4.03	0
2022-07-25	01:00:00	206.042	6	13.13	13.16	0.199	6.51	5.428	23436	19540.8	269.458	311.488	16.1167	86.7467	0	932.835	78.18	3.17833	4.53	0
2022-07-25	02:00:00	206.083	7	13.09	13.11	0.167	5.958	4.636	21448.8	16689.6	272.24	311.509	12.825	87.9961	0	932.582	78.95	3.16317	5.54	0
2022-07-25	03:00:00	206.125	8	13.07	13.09	-0.127	7.707	6.621	27745.2	23835.6	249.56	309.896	19.7417	87.9954	0	932.198	79.8367	3.31167	4.53	0
2022-07-25	04:00:00	206.167	9	13.08	13.11	-0.625	12.18	10.33	43848	37188	241.498	308.324	40.2417	88.4773	0	932.077	80.3033	3.16167	4.53	0
2022-07-25	05:00:00	206.208	10	13.11	13.33	-0.899	38.02	27.46	136872	98856	243.402	306.915	100.117	88.576	0	932.088	83.9833	2.36633	4.03	0
2022-07-25	06:00:00	206.25	11	13.89	14.47	-0.26	116.4	77.49	419040	278964	248.827	306.478	275.825	85.9102	0	932.007	88.9033	1.96383	4.53	0.128636
2022-07-25	07:00:00	206.292	12	14.15	14.53	0.306	145.2	92.4	522720	332640	254.254	308.504	266.617	85.3055	0	932.038	79.65	2.761	4.53	0.295766
2022-07-25	08:00:00	206.333	13	14.27	14.49	0.664	242.6	159.8	873360	575280	239.797	307.457	357.867	83.3136	0	931.932	78.9267	2.5855	4.03	0.915657
2022-07-25	09:00:00	206.375	14	14.53	14.54	1.168	394.5	249.9	1420200	899640	233.27	304.75	444.242	80.7715	0	931.738	81.9917	2.35833	4.03	1.86116
2022-07-25	10:00:00	206.417	15	14.53	14.54	1.706	510.7	306.9	1838520	1104840	236.697	304.477	505.658	79.335	0	931.407	92.78	3.154	5.54	2.60709
2022-07-25	11:00:00	206.458	16	14.47	14.5	2.557	453.1	257.5	1631160	927000	258.193	303.523	633.2	80.0197	0	931.415	119.815	0.772333	3.02	2.24845
2022-07-25	12:00:00	206.5	17	14.46	14.47	3.836	452.9	252.7	1630440	909720	267.785	306.205	696.533	79.4903	0	931.332	95.9533	1.7795	4.03	2.42408
2022-07-25	13:00:00	206.542	18	14.46	14.47	3.325	508.6	280.9	1830960	1.01124e+06	269.039	311.049	715.367	82.5469	0	931.103	90.695	3.33767	5.03	2.89123
2022-07-25	14:00:00	206.583	19	14.46	14.47	3.235	506.6	277.6	1823760	999360	274.317	310.677	798.45	82.8764	0	930.9	84.285	3.27	4.53	2.82553
2022-07-25	15:00:00	206.625	20	14.39	14.44	4.291	523.6	284.9	1884960	1.02564e+06	269.663	299.083	883.158	71.4481	0	930.965	87.4567	0.6965	3.52	2.58961
2022-07-25	16:00:00	206.667	21	14.39	14.4	5.068	520.7	284.6	1.87452e+06	1.02456e+06	284.512	308.702	909.992	72.6797	0	930.88	86.9167	1.18217	3.02	2.5484
2022-07-25	17:00:00	206.708	22	14.39	14.4	5.265	418	230.6	1504800	830160	286.725	311.065	781.992	76.7601	0	931.13	96.2117	1.09783	3.02	1.99871
2022-07-25	18:00:00	206.75	23	14.39	14.4	4.66	460.3	248.9	1657080	896040	285.094	313.944	873.2	79.1892	0	930.998	87.45	1.81	4.53	2.18428
2022-07-25	19:00:00	206.792	24	14.4	14.42	4.614	395.5	211.4	1423800	761040	279.5	316.45	817.325	83.4074	0	931.082	104.31	2.19867	5.03	1.90831
2022-07-25	20:00:00	206.833	25	14.43	14.43	4.53	239.6	131.5	862560	473400	261.832	316.582	588.117	79.6967	0	931.385	128.527	0.377167	4.03	0.900264
2022-07-25	21:00:00	206.875	26	14.43	14.44	3.951	169.7	92.7	610920	333720	281.699	320.169	432.95	84.2524	0	931.647	92.5817	0.99	4.03	0.496389
2022-07-25	22:00:00	206.917	27	13.96	14.39	2.296	81.5	47.22	293400	169992	281.734	317.744	191.2	87.7741	0	931.913	79.5367	1.485	4.53	0.122055
2022-07-25	23:00:00	206.958	28	13.37	13.55	1.237	31.61	19.34	113796	69624	289.024	315.261	71.7	90.2064	0	931.915	81.0033	2.9195	5.03	0
2022-07-26	00:00:00	207	29	13.24	13.32	0.821	14.97	9.56	53892	34416	289.009	314.15	32.3667	90.9187	0	931.805	80.35	2.82817	4.53	0
2022-07-26	01:00:00	207.042	30	13.18	13.21	0.548	6.224	4.948	22406.4	17812.8	287.588	313.674	14.825	91.9877	0	931.652	78.8333	2.78667	3.52	0
2022-07-26	02:00:00	207.083	31	13.15	13.17	0.178	1.565	3.659	5634	13172.4	262.081	311.561	8.74167	92.0287	0	931.382	75.9633	2.4925	4.03	0
2022-07-26	03:00:00	207.125	32	13.14	13.15	-0.076	4.514	4.936	16250.4	17769.6	269.656	311.102	12.6583	91.4662	0	931.395	115.485	1.93717	4.03	0
2022-07-26	04:00:00	207.167	33	13.14	13.16	-0.102	13.02	10.18	46872	36648	269.696	310.447	29.7833	91.1037	0	931.37	82.8767	2.24867	4.53	0
2022-07-26	05:00:00	207.208	34	13.16	13.22	0.03	28.77	19.17	103572	69012	276.156	310.51	56.825	90.8612	0	931.35	80.63	2.6605	4.03	0
2022-07-26	06:00:00	207.25	35	13.32	13.98	0.391	71.05	42.01	255780	151236	296.058	310.293	130.992	88.962	0	931.337	65.5967	2.3995	4.03	0
2022-07-26	07:00:00	207.292	36	13.96	14.51	0.933	98.4	58.55	354240	210780	295.192	311.472	190.242	88.3252	0	931.408	61.8933	1.91967	3.02	0.210183
2022-07-26	08:00:00	207.333	37	14.56	14.57	1.343	109.8	66.44	395280	239184	311.02	310.06	239.992	86.3335	0	931.545	65.7433	1.056	3.02	0.311047
2022-07-26	09:00:00	207.375	38	14.5	14.53	2.174	190.4	111.5	685440	401400	304.276	306.826	415.783	83.9673	0	931.593	66	0.0416667	1.51	0.798469
2022-07-26	10:00:00	207.417	39	14.46	14.5	3.251	348.2	200.8	1253520	722880	293.674	303.864	622.408	78.2189	0	931.515	65.8133	0.302167	1.51	1.72554
2022-07-26	11:00:00	207.458	40	14.4	14.44	4.574	551.3	311.5	1.98468e+06	1121400	259.046	292.156	718.075	66.7918	0	931.367	66	0.1	1.51	2.91608
2022-07-26	12:00:00	207.5	41	14.37	14.4	5.896	502.8	283.3	1810080	1019880	275.754	290.374	837.45	62.927	0	931.49	66	0	1.01	2.69304
2022-07-26	13:00:00	207.542	42	14.38	14.38	6.302	562.3	312.4	2.02428e+06	1124640	291.05	302.97	916.075	65.4468	0	931.443	65.2533	0.5365	2.01	3.00416
2022-07-26	14:00:00	207.583	43	14.37	14.38	5.995	392.7	227.6	1413720	819360	305.903	307.143	838.95	70.2056	0	931.855	66	0.150167	1.51	2.07503
2022-07-26	15:00:00	207.625	44	14.37	14.38	5.612	492.5	271.9	1773000	978840	298.747	307.117	881.95	68.3491	0	931.642	66	0.469667	1.51	2.52291
2022-07-26	16:00:00	207.667	45	14.34	14.37	6.334	473.9	255.3	1706040	919080	279.978	298.958	820.325	66.1119	0	931.687	66	0.0166667	1.01	2.40905
2022-07-26	17:00:00	207.708	46	14.34	14.36	6.266	386	212.2	1389600	763920	301.781	309.071	742.242	71.4017	0	932.222	66	0.4955	2.01	1.919
2022-07-26	18:00:00	207.75	47	14.38	14.39	4.94	194.6	113.7	700560	409320	316.417	312.347	438.908	78.2093	0	932.913	66	0.1505	2.01	0.910562
2022-07-26	19:00:00	207.792	48	14.4	14.43	3.492	162	95.6	583200	344160	327.171	318.54	367.033	86.3199	0	933.172	65.3467	1.45983	2.52	0.702514
2022-07-26	20:00:00	207.833	49	14.46	14.48	2.46	101.4	61.22	365040	220392	325.902	316.322	229.867	89.7639	0	933.395	66.1867	0.453333	2.52	0.278999
2022-07-26	21:00:00	207.875	50	13.8	14.39	1.945	75.63	44.81	272268	161316	324.742	316.807	166.158	97.0345	0	933.477	66.6067	0.755167	2.52	0.101038
2022-07-26	22:00:00	207.917	51	13.36	13.55	1.5	27.01	16.38	97236	58968	323.563	316.112	59.4083	99.5647	0.6	933.688	66.56	0.832	2.01	0
2022-07-26	23:00:00	207.958	52	13.24	13.29	1.106	10.63	6.29	38268	22644	322.441	315.429	22.6167	99.9766	0.4	933.873	65.0667	0.428	2.01	0
2022-07-27	00:00:00	208	53	13.21	13.23	0.913	4.622	2.5	16639.2	9000	320.864	315.852	8.95	99.997	0	933.902	65.93	0.234667	2.01	0
2022-07-27	01:00:00	208.042	54	13.19	13.21	0.789	2.172	0.957	7819.2	3445.2	320.363	315.864	2.49167	99.997	0.2	933.847	68.73	0.0416667	2.01	0
2022-07-27	02:00:00	208.083	55	13.18	13.19	0.751	1.631	0.499	5871.6	1796.4	320.148	315.835	1.95	99.997	0.4	933.828	68.8	0.0166667	1.01	0
2022-07-27	03:00:00	208.125	56	13.16	13.18	0.682	3.659	1.742	13172.4	6271.2	319.625	315.49	5.2	99.997	0.2	933.71	68.8	0.2435	2.01	0
2022-07-27	04:00:00	208.167	57	13.15	13.16	0.674	5.964	3.362	21470.4	12103.2	319.205	315.47	10.9917	99.997	0	933.633	68.8	0.159	1.51	0
2022-07-27	05:00:00	208.208	58	13.16	13.19	0.652	17.88	10.69	64368	38484	318.974	315.305	35.825	99.997	0	933.747	68.8	0	0.5	0
2022-07-27	06:00:00	208.25	59	13.2	13.29	0.759	38.88	23.28	139968	83808	318.925	313.801	79.95	99.997	0.4	933.857	68.8	0.141667	1.01	0
2022-07-27	07:00:00	208.292	60	13.48	14.09	0.971	70.96	41.83	255456	150588	318.777	313.277	144.367	99.997	0.4	933.878	68.8	0.133333	1.51	0.0681997
2022-07-27	08:00:00	208.333	61	14.57	14.57	1.354	130.5	75.56	469800	272016	318.582	312.392	259.783	99.9883	0.2	933.758	68.8	0.3785	2.01	0.419942
2022-07-27	09:00:00	208.375	62	14.53	14.55	1.827	189.9	108.5	683640	390600	316.137	312.167	349.95	99.528	0.2	933.758	68.38	0.512333	2.01	0.785983
2022-07-27	10:00:00	208.417	63	14.5	14.53	2.292	205.1	119.9	738360	431640	317.865	310.665	408.658	99.0241	0	933.732	69.01	0.05	1.01	0.910605
2022-07-27	11:00:00	208.458	64	14.49	14.5	2.751	304.1	174.7	1094760	628920	318.996	311.946	597.783	98.0613	0	933.588	69.8267	0.857	2.01	1.47786
2022-07-27	12:00:00	208.5	65	14.49	14.5	2.986	328	191.5	1180800	689400	319.767	313.347	680.825	97.2065	0	933.517	70.27	1.26733	2.52	1.65871
2022-07-27	13:00:00	208.542	66	14.47	14.5	2.976	395.9	224.7	1425240	808920	316.219	312.929	790.95	95.7307	0	933.262	73	1.66	2.52	2.11921
2022-07-27	14:00:00	208.583	67	14.46	14.47	3.93	466.1	260.6	1677960	938160	305.428	310.388	920.075	90.2139	0	932.912	75.5467	1.14083	2.52	2.36347
2022-07-27	15:00:00	208.625	68	14.39	14.43	4.861	473.9	259.7	1706040	934920	298.602	306.352	915.45	78.5877	0	932.693	115.792	0.570167	2.52	2.40951
2022-07-27	16:00:00	208.667	69	14.39	14.41	4.887	467.3	255.1	1682280	918360	304.999	314.749	889.992	82.8024	0	932.532	86.4167	1.71883	3.02	2.42987
2022-07-27	17:00:00	208.708	70	14.39	14.42	4.824	528.5	279.5	1902600	1006200	293.532	309.572	963.117	78.7192	0	932.178	95.77	1.056	3.02	2.51434
2022-07-27	18:00:00	208.75	71	14.39	14.41	5.153	426.1	219.8	1533960	791280	273.988	314.868	793.617	77.6356	0	932.103	79.7667	1.13233	3.02	1.95446
2022-07-27	19:00:00	208.792	72	14.43	14.43	4.441	290.8	153.3	1046880	551880	281.5	316.92	590.075	83.5853	0	932.37	84.1333	1.30817	3.02	1.23015
2022-07-27	20:00:00	208.833	73	14.46	14.47	3.116	192.3	105.1	692280	378360	303.048	317.478	404.742	88.6942	0	932.758	83.6867	1.962	3.02	0.849798
2022-07-27	21:00:00	208.875	74	14.47	14.5	2.16	116.1	64.24	417960	231264	297.09	316.94	246.367	91.2324	0	932.74	82.7533	2.30717	3.52	0.422403
2022-07-27	22:00:00	208.917	75	14.49	14.52	1.446	67.43	38.14	242748	137304	293.424	315.718	144.658	92.2452	0	932.642	83.79	2.30783	3.52	0.0809511
2022-07-27	23:00:00	208.958	76	13.69	14.25	0.902	28.77	18.14	103572	65304	277.487	314.148	67.1583	92.3465	0	932.438	81.2433	2.29917	4.03	0
2022-07-28	00:00:00	209	77	13.35	13.48	0.349	8.87	8.05	31932	28980	260.033	312.277	28.4083	91.4295	0	932.272	88.1383	1.695	4.03	0
2022-07-28	01:00:00	209.042	78	13.27	13.3	-0.47	1.63	5.483	5868	19738.8	239.63	308.33	13.1167	88.3621	0	931.963	110.087	0.629333	3.02	0
2022-07-28	02:00:00	209.083	79	13.22	13.25	-1.297	0	4.202	0	15127.2	229.685	303.561	8.7	85.3235	0	931.618	80.985	1.36683	3.52	0
2022-07-28	03:00:00	209.125	80	13.21	13.22	-1.493	1.587	5.128	5713.2	18460.8	229.152	303.801	12.9083	85.5251	0	931.237	83.025	3.095	5.54	0
2022-07-28	04:00:00	209.167	81	13.21	13.24	-1.362	8.05	9.52	28980	34272	229.089	303.941	30.8667	87.7084	0	930.918	73.8633	3.36267	5.54	0
2022-07-28	05:00:00	209.208	82	13.24	13.3	-1.224	31.71	34.86	114156	125496	229.417	304.094	153.908	88.2091	0	930.665	81.75	3.93633	5.54	0
2022-07-28	06:00:00	209.25	83	13.35	13.73	-0.827	81.3	74.58	292680	268488	229.132	304.896	233.7	87.896	0	930.442	81.61	3.88517	5.54	0
2022-07-28	07:00:00	209.292	84	14.09	14.58	-0.285	164.6	127.9	592560	460440	228.822	305.882	284.617	86.4445	0	930.197	81.3067	3.7325	5.54	0.268434
2022-07-28	08:00:00	209.333	85	14.56	14.59	0.378	271.2	188.4	976320	678240	228.088	306.548	321.367	84.0749	0	929.933	78.4367	3.42967	5.03	1.04973
2022-07-28	09:00:00	209.375	86	14.54	14.57	1.036	388.6	249	1398960	896400	227.553	306.113	360.742	82.095	0	929.607	78.3667	3.37917	5.03	1.87055
2022-07-28	10:00:00	209.417	87	14.53	14.54	1.612	503.7	302.1	1813320	1087560	226.754	305.374	408.992	79.1634	0	929.203	79.9767	3.5645	5.03	2.6258
2022-07-28	11:00:00	209.458	88	14.5	14.53	2.041	602.2	343.9	2167920	1238040	226.677	303.817	465.95	78.2941	0	928.853	88.2567	3.46467	5.54	3.24623
2022-07-28	12:00:00	209.5	89	14.49	14.5	2.321	680.8	373.7	2450880	1345320	227.703	304.153	535.45	80.6705	0	928.615	96.1767	4.1295	5.54	3.76687
2022-07-28	13:00:00	209.542	90	14.49	14.5	2.728	732.3	389.9	2636280	1403640	229.636	305.316	615.825	80.3436	0	927.985	93.3283	4.38	6.04	4.10054
2022-07-28	14:00:00	209.583	91	14.49	14.5	3.395	754.9	384.3	2717640	1383480	232.724	307.694	705.033	79.4175	0	927.632	91.13	4.28833	5.54	4.28833
2022-07-28	15:00:00	209.625	92	14.46	14.49	3.86	742.8	370	2674080	1332000	235.06	309.48	791.283	77.6203	0	927.385	91.575	4.33833	6.04	4.22113
2022-07-28	16:00:00	209.667	93	14.46	14.47	3.93	701.6	346.3	2525760	1246680	235.798	310.608	866.992	76.8967	0	927.175	92.1617	4.71333	6.54	3.9473
2022-07-28	17:00:00	209.708	94	14.46	14.47	3.775	628.8	306.3	2263680	1102680	236.651	311.481	915.783	76.92	0	927.187	92.2567	4.68833	6.04	3.42409
2022-07-28	18:00:00	209.75	95	14.46	14.47	3.441	540.4	264.5	1945440	952200	235.945	310.665	949.533	75.6317	0	927.387	93.4467	4.92183	6.54	2.78061
2022-07-28	19:00:00	209.792	96	14.46	14.47	3.472	420.3	208.9	1513080	752040	235.894	312.994	905.2	75.4563	0	927.52	92.115	4.63	6.54	2.09051
2022-07-28	20:00:00	209.833	97	14.46	14.47	3.368	309.8	158.6	1115280	570960	237.395	315.125	840.075	75.4147	0	927.653	93.3067	5.19183	7.05	1.50219
2022-07-28	21:00:00	209.875	98	14.46	14.48	3.015	193.1	104.6	695160	376560	239.005	315.925	681.783	75.3189	0	927.952	92.105	5.0485	7.05	0.828472
2022-07-28	22:00:00	209.917	99	14.49	14.5	2.244	96.7	58.66	348120	211176	237.738	316.028	460.242	78.7601	0	928.547	85.11	5.73967	8.56	0.286443
2022-07-28	23:00:00	209.958	100	13.53	13.96	1.348	36.81	27.46	132516	98856	234.914	312.544	234.908	78.9626	0	928.672	83.57	5.89	8.05	0
2022-07-29	00:00:00	210	101	13.33	13.43	0.471	8.85	8.76	31860	31536	233.12	309.854	54.2833	79.7199	0	928.438	83.7333	6.41533	8.56	0
2022-07-29	01:00:00	210.042	102	13.27	13.3	-0.161	0.582	3.409	2095.2	12272.4	231.493	307.436	10.325	79.1486	0	928.072	80.84	6.79533	9.56	0
2022-07-29	02:00:00	210.083	103	13.24	13.26	-0.385	0	2.525	0	9090	233.951	306.457	6.2	77.807	0	927.808	79.2067	7.57483	10.07	0
2022-07-29	03:00:00	210.125	104	13.21	13.23	-0.622	2.01	4.138	7236	14896.8	230.772	305.576	11.2833	78.0709	0	927.743	79.79	7.37417	10.07	0
2022-07-29	04:00:00	210.167	105	13.22	13.23	-0.786	7.969	8.39	28688.4	30204	229.12	304.968	27.7833	78.7379	0	927.69	78.8567	7.42367	10.07	0
2022-07-29	05:00:00	210.208	106	13.25	13.32	-0.939	30.18	31.69	108648	114084	228.419	303.958	124.033	79.0702	0	927.845	79.3933	7.0385	10.07	0
2022-07-29	06:00:00	210.25	107	13.42	14.02	-0.515	78.82	72.19	283752	259884	230.063	305.173	211.783	77.5696	0	927.883	83.2433	8.06933	10.57	0
2022-07-29	07:00:00	210.292	108	14.56	14.6	0.002	170.9	134.4	615240	483840	230.746	306.956	272.95	76.3865	0	927.95	84.3883	8.27133	11.07	0.0146357
2022-07-29	08:00:00	210.333	109	14.56	14.57	0.593	266.9	188.4	960840	678240	229.087	308.747	280.117	75.2066	0	928.138	85.2733	8.4815	11.07	0.800111
2022-07-29	09:00:00	210.375	110	14.53	14.56	1.104	385.1	248.1	1386360	893160	228.671	309.311	316.033	74.8684	0	928.363	84.1083	7.44983	11.58	1.72255
2022-07-29	10:00:00	210.417	111	14.53	14.54	1.631	505.7	303.1	1820520	1091160	229.744	308.734	384.575	74.3329	0	928.398	84.5967	6.7285	9.56	2.60454
2022-07-29	11:00:00	210.458	112	14.53	14.53	1.943	601.6	342.6	2165760	1233360	229.914	307.964	443.283	76.282	0	928.277	83.8267	6.6015	9.56	3.2785
2022-07-29	12:00:00	210.5	113	14.5	14.53	2.166	683.9	372.2	2462040	1339920	229.768	306.368	517.533	76.4799	0	928.307	86.7533	6.526	9.06	3.78121
2022-07-29	13:00:00	210.542	114	14.49	14.5	2.616	735.5	384	2647800	1382400	233.903	307.073	605.992	76.4415	0	927.832	89.38	6.78667	10.07	4.16692
2022-07-29	14:00:00	210.583	115	14.5	14.5	3.211	751.9	377.8	2706840	1360080	238.243	308.613	706.158	76.8808	0	927.695	88.335	6.23233	9.06	4.35652
2022-07-29	15:00:00	210.625	116	14.49	14.5	3.612	741.3	363.8	2668680	1309680	239.466	309.586	800.992	76.9806	0	927.658	86.3467	5.57267	7.55	4.2826
2022-07-29	16:00:00	210.667	117	14.46	14.47	3.801	704.7	339.4	2536920	1221840	240.476	310.066	883.075	75.4997	0	927.723	86.7717	5.74667	8.05	4.02446
2022-07-29	17:00:00	210.708	118	14.46	14.47	3.914	636.8	305.3	2292480	1099080	240.521	311.091	941.117	75.7854	0	927.822	84.295	5.1505	7.05	3.54361
2022-07-29	18:00:00	210.75	119	14.46	14.47	3.978	516.5	248.5	1859400	894600	244.03	312.97	927.242	75.6389	0	928.172	85.0167	5.10733	7.05	2.85796
2022-07-29	19:00:00	210.792	120	14.46	14.47	3.878	370.8	183	1334880	658800	247.547	314.967	818.117	76.0594	0	928.44	85.7183	5.38633	7.55	2.09605
2022-07-29	20:00:00	210.833	121	14.46	14.48	2.948	131.4	72.19	473040	259884	246.885	316.285	343.45	79.8885	0	929.037	93.4217	6.316	9.06	0.898671
2022-07-29	21:00:00	210.875	122	14.28	14.49	2.492	132.1	71.97	475560	259092	243.814	314.344	454.45	80.8708	0	929.1	92.53	6.024	8.56	0.654747
2022-07-29	22:00:00	210.917	123	13.86	14.24	1.86	48.07	29.53	173052	106308	246.462	314.252	163.992	84.1004	0	929.705	88.435	6.174	8.56	0.184961
2022-07-29	23:00:00	210.958	124	13.52	13.79	1.31	28.88	17.38	103968	62568	257.096	312.496	68.8667	85.488	0	929.97	89.8383	6.0485	8.56	0
2022-07-30	00:00:00	211	125	13.33	13.4	1.168	8.36	5.89	30096	21204	274.05	312.7	19.4917	86.7323	0	930.118	83.8767	5.58717	8.05	0
2022-07-30	01:00:00	211.042	126	13.28	13.31	1.099	1.032	1.671	3715.2	6015.6	287.507	312.577	4.2	86.7701	0	930.15	81.9833	5.99	8.05	0
2022-07-30	02:00:00	211.083	127	13.25	13.27	1.223	0.718	1.233	2584.8	4438.8	290.828	312.388	3.40833	85.7073	0	930.198	83.0333	5.79	8.05	0
2022-07-30	03:00:00	211.125	128	13.23	13.25	1.294	2.139	2.107	7700.4	7585.2	287.301	312.691	5.24167	85.6595	0	930.003	80.5133	6.40817	9.06	0
2022-07-30	04:00:00	211.167	129	13.22	13.23	1.387	8.27	4.707	29772	16945.2	312.287	312.887	16.1583	87.0388	0	930.132	84.5283	5.99833	8.05	0
2022-07-30	05:00:00	211.208	130	13.24	13.26	1.602	19.2	11.48	69120	41328	308.797	313.337	39.9917	88.2732	0	930.235	87.6283	5.68883	8.05	0
2022-07-30	06:00:00	211.25	131	13.28	13.84	1.629	69.37	39.24	249732	141264	313.364	313.284	138.992	89.389	0	930.43	93.4783	5.251	7.55	0.257526
2022-07-30	07:00:00	211.292	132	14.53	14.53	1.752	123.2	68.96	443520	248256	312.623	314.313	249.825	91.0081	0	930.573	89.375	5.621	7.55	0.683204
2022-07-30	08:00:00	211.333	133	14.53	14.54	1.958	192.9	107.1	694440	385560	307.015	312.925	379.908	91.0692	0	930.678	87.3167	5.6705	8.05	1.1792
2022-07-30	09:00:00	211.375	134	14.49	14.5	2.06	158.7	90.3	571320	325080	317.237	313.477	351.117	89.4402	0	930.872	91.4517	5.98067	8.05	1.0442
2022-07-30	10:00:00	211.417	135	14.49	14.5	2.346	255.9	138.9	921240	500040	316.211	312.711	524.45	89.7585	0	930.922	95.3833	6.24017	8.56	1.71607
2022-07-30	11:00:00	211.458	136	14.49	14.5	2.682	271.6	147.8	977760	532080	326.278	313.157	581.992	88.929	0	931.217	91.2417	5.49667	7.55	1.84904
2022-07-30	12:00:00	211.5	137	14.49	14.5	2.84	292.7	160.9	1053720	579240	321.007	313.74	630.492	88.0299	0	931.275	91.7133	5.5725	7.55	2.00494
2022-07-30	13:00:00	211.542	138	14.5	14.5	2.845	323.9	178.7	1166040	643320	316.554	313.274	689.325	87.3112	0	931.358	90.0383	5.082	7.05	2.11346
2022-07-30	14:00:00	211.583	139	14.46	14.49	2.947	319	177.5	1148400	639000	321.331	314.321	689.2	87.5454	0	931.563	90.2183	4.88083	6.54	2.08662
2022-07-30	15:00:00	211.625	140	14.5	14.5	2.572	241.9	137.9	870840	496440	323.45	315.594	541.742	90.1786	0.2	932.013	90.7433	4.822	6.54	1.59216
2022-07-30	16:00:00	211.667	141	14.49	14.5	2.414	252	140.9	907200	507240	320.689	314.134	554.908	89.9895	0	932.242	88.645	5.08283	7.05	1.5921
2022-07-30	17:00:00	211.708	142	14.5	14.5	2.493	236.2	129.6	850320	466560	319.289	314.599	520.408	90.4208	0	932.642	86.9533	4.87367	7.05	1.49154
2022-07-30	18:00:00	211.75	143	14.49	14.5	2.415	193	106.9	694800	384840	322.365	315.398	429.7	91.6921	0	932.967	82.4983	4.55517	6.54	1.21184
2022-07-30	19:00:00	211.792	144	14.5	14.5	2.164	154.9	85.7	557640	308520	324.032	316.059	335.575	93.1421	0.4	933.573	75.0767	4.55517	6.54	0.940473
2022-07-30	20:00:00	211.833	145	14.49	14.5	1.955	129.5	68.08	466200	245088	317.616	315.851	261.158	93.2791	0	933.692	76.4767	4.981	7.05	0.743479
2022-07-30	21:00:00	211.875	146	14.5	14.52	1.766	80.8	42.7	290880	153720	319.967	315.199	161.95	91.8319	0.2	933.722	74.7733	5.083	7.05	0.417319
2022-07-30	22:00:00	211.917	147	14.5	14.53	1.714	52.32	26.88	188352	96768	317.723	314.344	106.033	90.245	0	933.717	73.42	5.6975	7.55	0.239855
2022-07-30	23:00:00	211.958	148	13.54	13.82	1.647	17.28	10.14	62208	36504	305.159	313.799	39.6583	89.1124	0	933.587	71.2733	6.18183	8.05	0.0943765
2022-07-31	00:00:00	212	149	13.36	13.43	1.484	6.613	4.615	23806.8	16614	280.492	313.002	16.8667	88.7364	0	933.487	71.32	6.05683	8.56	0
2022-07-31	01:00:00	212.042	150	13.3	13.33	1.399	0.917	1.747	3301.2	6289.2	279.113	312.213	4.61667	88.0707	0	933.192	72.5333	6.266	8.56	0
2022-07-31	02:00:00	212.083	151	13.26	13.28	1.372	0	1.289	0	4640.4	271.467	312.207	1.825	88.0326	0	932.955	69.99	6.357	8.56	0
2022-07-31	03:00:00	212.125	152	13.24	13.26	1.448	1.566	1.545	5637.6	5562	297.533	311.633	4.2	87.2859	0	932.64	68.17	6.29083	8.56	0.00243782
2022-07-31	04:00:00	212.167	153	13.23	13.25	1.757	8.23	4.856	29628	17481.6	289.687	312.127	16.2	86.0299	0	932.217	71.39	7.081	9.56	0.125293
2022-07-31	05:00:00	212.208	154	13.25	13.3	1.845	25.09	16.42	90324	59112	273.622	311.702	60.575	85.3375	0	931.815	69.8733	8.06933	11.07	0.050793
2022-07-31	06:00:00	212.25	155	13.4	14.17	2.136	64.1	34.8	230760	125280	283.306	312.006	125.742	83.8576	0	931.428	71.11	7.95967	10.57	0.407922
2022-07-31	07:00:00	212.292	156	14.49	14.5	2.337	102.2	52.37	367920	188532	288.208	312.178	191.075	82.9004	0	931.115	70.3633	7.408	10.07	0.702989
2022-07-31	08:00:00	212.333	157	14.47	14.5	2.639	185.2	106.9	666720	384840	264.873	311.803	229.492	80.7453	0	930.895	74.3067	8.24533	10.57	1.30357
2022-07-31	09:00:00	212.375	158	14.46	14.47	3.144	334.6	186	1204560	669600	256.662	311.702	250.867	78.3864	0	930.66	74.0267	8.63317	11.58	2.36022
2022-07-31	10:00:00	212.417	159	14.46	14.47	3.517	469.1	240.7	1688760	866520	257.06	311.74	308.908	76.2228	0	930.293	74.33	8.84267	11.58	3.2666
2022-07-31	11:00:00	212.458	160	14.46	14.47	3.731	571.5	276.7	2057400	996120	257.299	311.179	383.575	74.9884	0	929.747	75.8	9.26017	12.08	3.9319
2022-07-31	12:00:00	212.5	161	14.46	14.47	3.856	651.8	302.1	2346480	1087560	257.681	310.801	468.492	75.299	0	929.727	75.24	9.2275	12.08	4.41794
2022-07-31	13:00:00	212.542	162	14.43	14.46	3.99	704.7	315.4	2536920	1135440	258.378	309.898	558.658	74.4902	0	929.437	75.0067	8.65933	12.08	4.64581
2022-07-31	14:00:00	212.583	163	14.43	14.43	4.192	731.4	314.3	2633040	1131480	259.164	310.774	662.617	75.0203	0	929.118	72.2067	8.48233	11.58	4.80197
2022-07-31	15:00:00	212.625	164	14.43	14.43	4.467	731.6	303.5	2633760	1092600	259.826	311.866	770.7	74.576	0	928.953	73.07	8.85083	12.08	4.8461
2022-07-31	16:00:00	212.667	165	14.43	14.43	4.697	704.7	283.9	2536920	1.02204e+06	260.744	312.664	879.242	73.8644	0	928.842	72.93	8.68383	11.58	4.64766
2022-07-31	17:00:00	212.708	166	14.43	14.43	4.713	645.8	253.1	2324880	911160	259.962	313.222	958.575	73.1475	0	928.938	71.0167	8.34767	11.58	4.16376
2022-07-31	18:00:00	212.75	167	14.43	14.43	4.62	551.3	209.6	1.98468e+06	754560	259.919	313.969	976.075	73.2462	0	929.142	70.6433	7.9175	10.07	3.48168
2022-07-31	19:00:00	212.792	168	14.43	14.43	4.401	434.6	160.3	1564560	577080	260.266	314.966	921.408	73.6705	0	929.337	68.0067	7.57517	10.07	2.69168
2022-07-31	20:00:00	212.833	169	14.43	14.43	4.206	309.2	112.3	1113120	404280	260.132	315.252	794.45	72.0742	0	929.61	69.85	7.75167	10.57	1.9131
2022-07-31	21:00:00	212.875	170	14.43	14.43	3.868	199.9	71.47	719640	257292	258.299	315.319	617.492	70.4683	0	929.843	70.1533	8.57417	11.07	1.23547
2022-07-31	22:00:00	212.917	171	14.43	14.44	3.479	106.4	38.38	383040	138168	256.377	314.867	389.908	69.6868	0	930.237	70.48	8.5905	12.08	0.628777
2022-07-31	23:00:00	212.958	172	13.8	14.41	3.071	39.56	15.64	142416	56304	254.003	313.293	156.033	67.8569	0	929.9	71.95	9.63067	14.59	0.203547
2022-08-01	00:00:00	213	173	13.41	13.52	2.536	7.241	4.393	26067.6	15814.8	251.593	312.193	32.2833	68.0257	0	929.598	72.1833	9.84067	13.59	0
2022-08-01	01:00:00	213.042	174	13.32	13.36	2.174	0.161	1.702	579.6	6127.2	249.266	311.506	6.15833	67.6896	0	929.21	46.4333	10.6035	15.1	0
2022-08-01	02:00:00	213.083	175	13.29	13.31	1.885	0	1.333	0	4798.8	247.74	311.97	3.7	68.9658	0	928.987	48.5	10.4522	15.1	0
2022-08-01	03:00:00	213.125	176	13.25	13.27	1.628	0.855	2.231	3078	8031.6	246.119	311.429	7.15833	68.5492	0	928.818	340.942	11.1317	15.1	0
2022-08-01	04:00:00	213.167	177	13.24	13.26	1.52	6.802	5.844	24487.2	21038.4	244.632	310.782	23.7	66.2857	0	928.792	309.377	11.5263	15.6	0
2022-08-01	05:00:00	213.208	178	13.27	13.34	1.459	25.06	22.82	90216	82152	243.395	310.645	93.45	65.8919	0	928.763	295.173	11.5768	15.6	0
2022-08-01	06:00:00	213.25	179	13.39	13.91	1.548	51.09	55.15	183924	198540	242.253	311.313	134.658	66.8648	0	928.932	292.91	10.763	15.1	0
2022-08-01	07:00:00	213.292	180	14.5	14.52	1.747	111.6	98.9	401760	356040	240.29	311.79	138.283	67.0635	0	928.898	293.167	10.159	14.09	0.130346
2022-08-01	08:00:00	213.333	181	14.49	14.5	2.154	203.5	151.1	732600	543960	238.312	312.292	167.742	65.6948	0	928.578	293.82	10.9477	15.1	0.821896
2022-08-01	09:00:00	213.375	182	14.49	14.5	2.497	316.5	203.3	1139400	731880	238.138	312.678	195.408	66.3474	0	928.473	292.49	10.5945	14.59	1.68682
2022-08-01	10:00:00	213.417	183	14.49	14.5	2.863	432.5	249.4	1557000	897840	238.68	311.65	219.2	66.9785	0	928.678	295.127	8.17933	11.58	2.51524
2022-08-01	11:00:00	213.458	184	14.46	14.48	3.126	539.5	289.6	1942200	1.04256e+06	239.136	310.626	238.742	68.5479	0	928.628	295.897	7.63433	11.58	3.25275
2022-08-01	12:00:00	213.5	185	14.46	14.47	3.406	624	316.1	2246400	1137960	239.677	309.217	255.242	69.6462	0	928.683	296.037	6.493	9.56	3.78116
2022-08-01	13:00:00	213.542	186	14.46	14.47	3.555	681.8	332.8	2454480	1198080	240.992	308.642	330.408	70.7885	0	928.47	295.337	6.51767	11.07	4.13208
2022-08-01	14:00:00	213.583	187	14.46	14.47	3.692	713.3	324.3	2567880	1167480	242.951	309.481	484.242	73.4505	0	928.377	296.177	6.4415	9.06	4.33466
2022-08-01	15:00:00	213.625	188	14.46	14.47	3.793	697.5	313.1	2511000	1127160	245.137	310.667	555.117	75.2217	0	928.718	290.017	5.89	8.05	4.18616
2022-08-01	16:00:00	213.667	189	14.46	14.47	3.805	608.1	292	2189160	1051200	245.695	310.885	516.075	75.0772	0	929.19	272.767	4.68133	7.05	3.51672
2022-08-01	17:00:00	213.708	190	14.46	14.47	3.704	522.8	255.1	1.88208e+06	918360	249.609	313.169	568.908	76.8055	0	929.597	269.828	5.13267	6.54	3.02944
2022-08-01	18:00:00	213.75	191	14.46	14.47	3.59	458.8	224.8	1651680	809280	251.261	313.941	650.533	77.5221	0	930.093	265.37	5.039	6.54	2.57001
2022-08-01	19:00:00	213.792	192	14.46	14.49	3.438	385.7	187.8	1388520	676080	253.301	314.561	716.575	78.1259	0	930.567	268.447	5.16633	6.54	2.07087
2022-08-01	20:00:00	213.833	193	14.49	14.5	3.074	252.5	123	909000	442800	256.327	315.657	607.825	80.4514	0	931.447	270.243	5.30133	7.05	1.33387
2022-08-01	21:00:00	213.875	194	14.49	14.5	2.585	105.5	52.99	379800	190764	292.796	315.916	263.492	83.8481	0	932.625	271.023	5.64833	7.55	0.636809
2022-08-01	22:00:00	213.917	195	14.49	14.52	2.131	45.6	23.5	164160	84600	301.903	315.813	108.325	86.9068	0	933.275	267.152	5.30217	7.05	0.271466
2022-08-01	23:00:00	213.958	196	13.58	14.18	1.807	19.95	10.12	71820	36432	306.123	314.923	45.075	88.2839	0	933.873	271.302	4.7975	6.54	0.061974
2022-08-02	00:00:00	214	197	13.39	13.46	1.789	5.353	2.705	19270.8	9738	312.188	314.138	11.4083	88.7016	0	934.383	280.38	4.57167	6.04	0
2022-08-02	01:00:00	214.042	198	13.32	13.36	1.758	0.622	0.727	2239.2	2617.2	296.432	314.712	1.99167	90.7621	0	934.88	282.27	4.138	5.54	0.066726
2022-08-02	02:00:00	214.083	199	13.28	13.3	1.168	0	1.338	0	4816.8	254.51	314.039	1.2	92.5834	0	935.47	278.77	3.6985	5.03	0
2022-08-02	03:00:00	214.125	200	13.25	13.27	0.625	0	2.255	0	8118	249.566	313.104	5.2	93.9846	0	935.977	271.337	3.40367	4.53	0
2022-08-02	04:00:00	214.167	201	13.24	13.26	0.389	6.964	6.218	25070.4	22384.8	247.339	312.339	24.325	94.8293	0	936.192	268.395	3.69183	5.54	0
2022-08-02	05:00:00	214.208	202	13.29	13.35	0.414	33.22	20.17	119592	72612	246.805	311.567	94.1167	93.4276	0	936.523	269.3	3.9445	5.54	0
2022-08-02	06:00:00	214.25	203	13.54	14.32	1.092	92.4	52.81	332640	190116	248.775	312.899	278.242	92.673	0	936.747	272.025	4.79733	7.05	0.242678
2022-08-02	07:00:00	214.292	204	14.53	14.54	1.699	185.6	100.1	668160	360360	261.254	313.884	372.992	90.9082	0	936.973	268.983	4.77167	6.54	0.997531
2022-08-02	08:00:00	214.333	205	14.5	14.52	2.593	319.3	161.7	1149480	582120	306.564	313.824	512.283	87.2464	0	937.085	271.122	4.338	6.04	2.01029
2022-08-02	09:00:00	214.375	206	14.49	14.5	3.086	222.6	116.4	801360	419040	325.358	317.085	431.033	87.7193	0	937.372	270.495	4.22167	6.04	1.55384
2022-08-02	10:00:00	214.417	207	14.5	14.5	2.744	192.5	100.9	693000	363240	324.89	315.223	411.492	85.7961	0	937.497	266.497	4.396	6.04	1.30286
2022-08-02	11:00:00	214.458	208	14.49	14.5	2.811	210.5	111.4	757800	401040	325.487	315.222	463.242	85.223	0	937.588	270.003	4.188	6.04	1.40538
2022-08-02	12:00:00	214.5	209	14.5	14.5	2.981	274.6	143	988560	514800	324.049	314.953	584.992	83.8779	0	937.553	272.47	4.39667	6.04	1.80763
2022-08-02	13:00:00	214.542	210	14.49	14.5	3.154	319.8	163.9	1151280	590040	319.81	314.9	632.575	83.1777	0	937.387	268.357	4.27167	5.54	2.07433
2022-08-02	14:00:00	214.583	211	14.46	14.49	3.549	530.4	259.3	1909440	933480	298.324	312.184	689.117	79.8472	0	936.838	265.962	4.038	5.03	3.23067
2022-08-02	15:00:00	214.625	212	14.46	14.47	3.978	487.6	240	1755360	864000	312.26	314.45	716.158	80.8956	0	936.897	268.827	3.9195	5.03	3.04703
2022-08-02	16:00:00	214.667	213	14.46	14.47	3.893	394.2	195.6	1419120	704160	324.759	316.299	716.825	82.5635	0	937.132	268.54	3.7665	5.03	2.48646
2022-08-02	17:00:00	214.708	214	14.46	14.47	3.479	341.4	167.5	1229040	603000	305.377	316.487	574.158	83.5897	0	937.165	269.185	4.06283	6.04	2.11324
2022-08-02	18:00:00	214.75	215	14.46	14.49	2.817	283.5	139.1	1020600	500760	259.84	314.82	442.992	83.3648	0	937.077	267.63	4.13	5.54	1.60341
2022-08-02	19:00:00	214.792	216	14.49	14.5	2.918	405.4	189.4	1459440	681840	248.142	311.562	742.95	79.2679	0	936.358	267.07	4.16283	5.54	1.96099
2022-08-02	20:00:00	214.833	217	14.5	14.5	3.013	272.1	128.3	979560	461880	248.796	314.196	701.742	79.5433	0	936.597	265.772	3.9705	5.54	1.27139
2022-08-02	21:00:00	214.875	218	14.49	14.51	2.411	130.9	64.7	471240	232920	251.339	315.999	456.95	83.6706	0	937.06	267.413	4.23833	6.04	0.571736
2022-08-02	22:00:00	214.917	219	14.49	14.53	2.012	90.3	45.75	325080	164700	249.77	314.71	450.7	83.1829	0	937.21	267.212	4.64667	6.04	0.20872
2022-08-02	23:00:00	214.958	220	13.53	13.89	1.551	16.92	15.67	60912	56412	250.217	314.94	134.325	86.6913	0	937.575	263.993	4.505	6.04	0
2022-08-03	00:00:00	215	221	13.39	13.45	0.696	2.599	4.109	9356.4	14792.4	247.996	312.246	15.45	88.8759	0	937.67	267.03	4.79667	6.54	0
2022-08-03	01:00:00	215.042	222	13.32	13.36	0.478	0	1.826	0	6573.6	249.752	311.204	3.65833	89.3337	0	937.677	270.655	4.54667	6.54	0
2022-08-03	02:00:00	215.083	223	13.28	13.3	0.627	0.328	0.872	1180.8	3139.2	295.895	312.057	1.2	90.7513	0	937.798	269.953	4.0375	5.54	0
2022-08-03	03:00:00	215.125	224	13.25	13.27	0.994	1.45	0.964	5220	3470.4	310.037	313.733	2.36667	91.9227	0	937.835	268.915	3.3975	5.03	0
2022-08-03	04:00:00	215.167	225	13.23	13.25	1.249	4.204	2.165	15134.4	7794	318.656	314.211	8.28333	91.6301	0	937.933	270.797	3.08733	5.03	0
2022-08-03	05:00:00	215.208	226	13.24	13.29	1.223	19.43	10.95	69948	39420	300.318	314.579	39.9917	91.8388	0	938.107	235.722	1.50867	4.53	0
2022-08-03	06:00:00	215.25	227	13.34	13.51	1.264	38.73	21.2	139428	76320	305.6	314.353	76.825	91.9599	0	937.963	273.258	3.89183	6.04	0.0264311
2022-08-03	07:00:00	215.292	228	13.9	14.51	1.509	97.5	50.04	351000	180144	303.52	313.8	183.867	91.3873	0	937.673	269.973	4.1455	5.54	0.434705
2022-08-03	08:00:00	215.333	229	14.53	14.54	1.984	158.7	82.7	571320	297720	311.158	313.368	314.908	89.5421	0	937.203	271.802	4.36933	7.05	0.925697
2022-08-03	09:00:00	215.375	230	14.5	14.52	2.523	239.9	125.8	863640	452880	299.851	314.221	416.075	86.6913	0	936.76	270.498	4.7635	6.54	1.54839
2022-08-03	10:00:00	215.417	231	14.49	14.5	3.037	445.5	243.2	1603800	875520	254.55	312.31	289.408	80.9664	0	936.107	270.542	4.54717	6.54	2.81706
2022-08-03	11:00:00	215.458	232	14.46	14.47	3.506	546.1	289.5	1965960	1042200	247.057	312.497	244.783	78.4852	0	935.108	272.005	4.66367	6.54	3.49057
2022-08-03	12:00:00	215.5	233	14.46	14.47	3.704	619.5	318.8	2230200	1147680	247.409	311.789	248.992	78.6846	0	934.21	265.097	5.4695	7.55	4.01882
2022-08-03	13:00:00	215.542	234	14.46	14.47	3.73	670.6	337.2	2414160	1213920	245.234	311.364	272.367	74.7984	0	933.418	270.562	7.1635	10.57	4.32704
2022-08-03	14:00:00	215.583	235	14.46	14.47	3.55	692.2	338.1	2491920	1217160	241.968	310.268	325.492	72.7156	0	932.12	275.643	7.558	10.57	4.2855
2022-08-03	15:00:00	215.625	236	14.46	14.47	3.486	663.9	316.8	2390040	1140480	241.461	310.181	412.992	72.295	0	931.18	276.295	7.86883	11.07	4.02816
2022-08-03	16:00:00	215.667	237	14.46	14.47	3.391	616	290.1	2217600	1.04436e+06	241.705	310.295	497.533	71.4606	0	929.998	271.063	8.01917	11.58	3.62371
2022-08-03	17:00:00	215.708	238	14.46	14.47	3.595	508.6	238	1830960	856800	242.485	311.035	522.117	71.2363	0	928.813	271.545	7.17333	10.57	2.99411
2022-08-03	18:00:00	215.75	239	14.46	14.47	3.567	428.2	197.9	1541520	712440	252.05	311.49	617.325	71.2551	0	927.513	282.573	9.04267	12.58	2.58636
2022-08-03	19:00:00	215.792	240	14.46	14.47	4.015	392.6	171.4	1413360	617040	242.708	312.568	684.492	69.1929	0	926.072	281.22	9.52133	13.09	2.41943
2022-08-03	20:00:00	215.833	241	14.46	14.47	3.754	232.9	102.2	838440	367920	252.55	313.35	502.575	70.0645	0	925.075	277.697	10.0415	15.1	1.57231
2022-08-03	21:00:00	215.875	242	14.46	14.47	3.543	104.4	48.14	375840	173304	269.735	312.675	235.908	69.2067	0	924.345	280.147	10.738	15.6	0.906744
2022-08-03	22:00:00	215.917	243	14.43	14.46	3.345	53.93	24.54	194148	88344	268.434	312.164	135.742	69.2439	0	923.823	283.67	11.0307	14.59	0.577594
2022-08-03	23:00:00	215.958	244	13.49	13.71	3.427	14.58	6.912	52488	24883.2	297.078	312.458	39.45	70.7237	0	923.467	282.153	10.6542	15.1	0.527508
2022-08-04	00:00:00	216	245	13.38	13.43	3.312	3.762	1.655	13543.2	5958	302.396	313.336	9.61667	76.2617	0	923.313	283.717	9.73967	13.09	0.50438
2022-08-04	01:00:00	216.042	246	13.32	13.35	3.221	0.529	0.114	1904.4	410.4	314.62	313.65	1.325	81.1332	0	922.888	285.793	10.093	13.09	0.763958
2022-08-04	02:00:00	216.083	247	13.28	13.3	3.047	0	0	0	0	322.311	314.118	1.2	84.7861	0	922.982	282.923	9.085	12.58	0.715925
2022-08-04	03:00:00	216.125	248	13.26	13.28	2.675	0	0.079	0	284.4	325.753	314.504	1.2	87.303	0	922.697	282.013	9.29483	12.58	0.632766
2022-08-04	04:00:00	216.167	249	13.24	13.26	2.524	0.443	0.612	1594.8	2203.2	333.093	313.536	3.36667	87.2245	0	922.583	282.76	9.19417	12.58	0.556027
2022-08-04	05:00:00	216.208	250	13.23	13.28	2.497	15.2	7.184	54720	25862.4	327.713	314.958	29.4917	91.2981	0	923.138	283.53	8.20433	11.07	0.391458
2022-08-04	06:00:00	216.25	251	13.4	14.13	2.4	54.88	25.22	197568	90792	329.985	314.057	111.908	88.4343	0.2	923.33	282.69	7.876	10.57	0.576146
2022-08-04	07:00:00	216.292	252	14.49	14.5	2.549	97.5	45.23	351000	162828	326.47	313.675	191.992	89.5129	0	923.082	282.597	8.892	11.58	1.03415
2022-08-04	08:00:00	216.333	253	14.5	14.5	2.754	114.9	53.37	413640	192132	327.85	313.24	241.7	87.9561	0	923.167	285.023	8.91833	11.58	1.23121
2022-08-04	09:00:00	216.375	254	14.49	14.5	2.865	150.4	70.24	541440	252864	331.153	314.499	322.992	92.3607	0	923.403	286.4	8.398	11.58	1.58697
2022-08-04	10:00:00	216.417	255	14.5	14.5	2.847	135.2	64.76	486720	233136	330.726	314.683	302.325	91.7292	0	923.553	284.067	7.59167	10.57	1.42441
2022-08-04	11:00:00	216.458	256	14.49	14.5	2.974	164.7	80.7	592920	290520	329.43	314.329	378.2	92.8018	0	923.957	291.183	6.837	10.07	1.6032
2022-08-04	12:00:00	216.5	257	14.5	14.5	2.823	201.6	99.8	725760	359280	329.635	317.089	457.242	97.5833	0.2	924.88	299.82	5.55317	8.05	1.72305
2022-08-04	13:00:00	216.542	258	14.49	14.5	2.679	313.3	149.1	1127880	536760	327.862	316.173	662.742	96.4463	0.2	925.762	290.74	5.2935	7.55	2.25283
2022-08-04	14:00:00	216.583	259	14.5	14.5	2.89	420.7	194.3	1514520	699480	322.623	314.939	682.158	94.7601	0	925.787	284.79	5.40233	7.55	2.87857
2022-08-04	15:00:00	216.625	260	14.49	14.5	3.024	337.6	160.8	1215360	578880	329.466	315.558	711.908	94.7541	0	926.088	289.457	5.2185	7.05	2.41001
2022-08-04	16:00:00	216.667	261	14.5	14.5	2.916	281.9	137.4	1.01484e+06	494640	328.148	316.353	608.45	89.5901	0	926.467	306.767	4.1025	6.54	1.8389
2022-08-04	17:00:00	216.708	262	14.49	14.5	2.919	316.9	149.3	1140840	537480	325.529	316.147	624.117	94.862	0	926.835	288.197	4.01017	6.04	2.03338
2022-08-04	18:00:00	216.75	263	14.5	14.5	2.44	109.6	55.3	394560	199080	326.301	317.747	247.408	95.1147	0	927.768	294.125	4.58733	7.05	0.903775
2022-08-04	19:00:00	216.792	264	14.49	14.51	1.877	100.8	50.34	362880	181224	323.791	317.346	225.117	97.2811	0	928.568	299.985	4.43017	7.05	0.697542
2022-08-04	20:00:00	216.833	265	14.53	14.53	1.502	52.1	26.59	187560	95724	322.995	316.957	115.158	99.0749	0	929.352	291.277	4.22167	6.04	0.348451
2022-08-04	21:00:00	216.875	266	14.11	14.48	1.34	33.2	16.8	119520	60480	321.459	316.338	72.95	99.4192	0	929.93	286.867	4.29633	6.54	0.206511
2022-08-04	22:00:00	216.917	267	13.59	13.94	1.293	17.11	8.6	61596	30960	316.961	315.52	36.7417	97.1658	0	930.417	288.5	5.61167	8.56	0.139668
2022-08-04	23:00:00	216.958	268	13.55	13.67	1.4	16.77	7.382	60372	26575.2	313.418	315.055	27.95	95.24	0.2	930.627	287.497	6.4095	10.07	0.109325
2022-08-05	00:00:00	217	269	13.41	13.46	1.37	1.006	1.551	3621.6	5583.6	312.827	315.325	3.575	94.4986	0	930.862	287.823	5.3445	7.55	0.0179362
2022-08-05	01:00:00	217.042	270	13.34	13.37	1.333	0	0.275	0	990	311.674	315.587	1.2	96.0187	0	930.903	293.167	5.33483	8.05	0.078713
2022-08-05	02:00:00	217.083	271	13.28	13.31	1.225	0	0	0	0	318.338	315.841	1.2	97.1644	0	930.892	288.407	5.0905	7.05	0.0531153
2022-08-05	03:00:00	217.125	272	13.26	13.28	1.178	0.192	0	691.2	0	320.301	315.918	1.2	98.3157	0	930.795	291.113	5.2005	7.55	0.0631637
2022-08-05	04:00:00	217.167	273	13.24	13.25	1.125	1.933	0.869	6958.8	3128.4	319.918	316.116	3.90833	99.6545	0	930.817	290.74	4.906	7.55	0.0636209
2022-08-05	05:00:00	217.208	274	13.23	13.26	1.104	10.6	5.026	38160	18093.6	320.328	315.882	20.95	99.5105	0	930.705	283.46	4.68917	7.05	0
2022-08-05	06:00:00	217.25	275	13.3	13.58	1.108	38.92	18.05	140112	64980	306.91	315.043	75.1583	97.8748	0	930.318	270.968	3.9945	6.04	0.0586626
2022-08-05	07:00:00	217.292	276	14.28	14.56	1.173	59.24	28.57	213264	102852	302.384	313.935	125.742	92.7277	0	929.63	270.115	4.04467	6.04	0.180739
2022-08-05	08:00:00	217.333	277	14.53	14.56	1.555	114.2	53.86	411120	193896	301.826	313.056	219.575	88.7758	0	928.61	273.82	4.55633	7.55	0.574072
2022-08-05	09:00:00	217.375	278	14.53	14.54	2.052	160.9	76.63	579240	275868	300.419	313.489	305.2	86.6769	0	927.903	274.983	4.93183	7.55	0.988249
2022-08-05	10:00:00	217.417	279	14.49	14.51	2.673	301.4	141.9	1085040	510840	294.055	313.235	494.825	84.5119	0	927.288	278.467	4.7815	7.05	1.95542
2022-08-05	11:00:00	217.458	280	14.5	14.5	3.095	279.9	130.8	1.00764e+06	470880	303.738	315.188	567.2	85.4625	0	926.71	276.302	4.27	6.54	1.91474
2022-08-05	12:00:00	217.5	281	14.49	14.5	3.17	330.9	159.8	1191240	575280	308.846	314.486	605.658	84.705	0.2	925.872	278.217	5.30217	8.56	2.31403
2022-08-05	13:00:00	217.542	282	14.46	14.47	3.737	454.6	214.1	1636560	770760	309.578	314.438	784.408	84.922	0	925.578	281.313	5.77233	8.05	3.23712
2022-08-05	14:00:00	217.583	283	14.46	14.47	3.353	233.6	117.5	840960	423000	322.713	317.943	517.95	90.4147	0	925.538	278.84	5.76383	9.06	1.95819
2022-08-05	15:00:00	217.625	284	14.5	14.5	2.558	194.8	100.9	701280	363240	325.084	317.018	435.075	93.3054	1.2	925.387	278.28	5.43733	7.55	1.49507
2022-08-05	16:00:00	217.667	285	14.49	14.5	2.312	211.6	107	761760	385200	323.066	315.52	437.95	94.1073	0.8	925.37	276.763	4.9655	7.55	1.46287
2022-08-05	17:00:00	217.708	286	14.49	14.5	2.298	172.4	87.8	620640	316080	323.818	315.794	369.617	94.6729	0.4	925.48	280.17	5.13283	7.05	1.24767
2022-08-05	18:00:00	217.75	287	14.49	14.5	2.182	137.7	70.14	495720	252504	324.125	316.104	295.575	95.2381	0.6	925.64	277.37	5.05033	7.05	1.00674
2022-08-05	19:00:00	217.792	288	14.5	14.5	1.971	82.5	42.84	297000	154224	325.099	316.336	181.492	96.3448	1	925.813	273.39	4.6885	7.05	0.642118
2022-08-05	20:00:00	217.833	289	14.5	14.52	1.837	61.02	31.7	219672	114120	327.395	315.884	129.95	96.7867	0.8	926.015	271.467	4.27917	6.54	0.450707
2022-08-05	21:00:00	217.875	290	14.5	14.53	1.737	34.75	18.27	125100	65772	326.45	316.036	74.075	95.1462	0	926.247	275.107	4.53017	6.54	0.273543
2022-08-05	22:00:00	217.917	291	14.49	14.53	1.718	23.81	11.94	85716	42984	326.637	315.503	47.5333	95.4578	0	926.375	276.133	4.9815	7.05	0.22398
2022-08-05	23:00:00	217.958	292	13.51	13.81	1.731	8.52	3.808	30672	13708.8	327.395	315.95	16.075	97.4571	0	926.582	276.507	5.0175	7.55	0.189256
2022-08-06	00:00:00	218	293	13.39	13.45	1.602	0.945	0.136	3402	489.6	327.234	316.284	1.61667	98.505	0	926.897	279.54	4.68033	6.54	0.0753609
2022-08-06	01:00:00	218.042	294	13.34	13.37	1.538	0.264	0	950.4	0	326.392	315.783	1.2	98.913	0	926.933	286.003	4.68	7.05	0.152495
2022-08-06	02:00:00	218.083	295	13.29	13.32	1.583	0.065	0	234	0	325.843	315.857	1.2	98.9972	0	926.95	286.073	4.81417	7.05	0.174078
2022-08-06	03:00:00	218.125	296	13.26	13.28	1.506	0.25	0	900	0	324.582	316.202	1.2	99.4605	0.2	926.93	283.74	4.4965	6.54	0.139383
2022-08-06	04:00:00	218.167	297	13.24	13.26	1.427	1.921	0.76	6915.6	2736	323.529	316.034	3.2	99.6447	0	926.947	283.6	4.363	7.05	0.120645
2022-08-06	05:00:00	218.208	298	13.23	13.26	1.401	8.98	4.319	32328	15548.4	322.915	315.902	17.6583	99.2745	0	926.977	282.853	5.09183	7.55	0
2022-08-06	06:00:00	218.25	299	13.29	13.36	1.397	22.48	11.09	80928	39924	321.876	315.87	46.7417	99.7028	0	927.167	281.593	4.60617	7.05	0.145864
2022-08-06	07:00:00	218.292	300	13.46	14.09	1.449	56.48	26.68	203328	96048	321.534	315.525	111.992	99.5004	0.2	927.145	285.84	5.05733	7.05	0.38905
2022-08-06	08:00:00	218.333	301	14.53	14.54	1.658	111.5	51.58	401400	185688	321.606	315.271	222.908	97.8772	0	926.988	290.11	4.77217	7.05	0.739797
2022-08-06	09:00:00	218.375	302	14.53	14.53	1.922	164.6	74.93	592560	269748	314.085	315.405	333.617	94.5474	0	926.748	287.333	4.8905	7.55	1.10303
2022-08-06	10:00:00	218.417	303	14.5	14.53	2.299	288.3	134.3	1037880	483480	296.438	313.898	458.45	90.7218	0	926.393	283.413	2.74417	6.04	1.72127
2022-08-06	11:00:00	218.458	304	14.47	14.5	3.207	491.4	240.9	1769040	867240	261.963	312.243	393.325	84.362	0	925.777	292.84	2.7935	4.53	3.04666
2022-08-06	12:00:00	218.5	305	14.46	14.47	3.791	592.9	287.5	2134440	1035000	264.028	313.188	548.575	81.3112	0	925.242	269.05	3.10333	4.53	3.73385
2022-08-06	13:00:00	218.542	306	14.43	14.46	4.367	637.9	313.3	2296440	1127880	251.911	313.361	398.283	78.6337	0	924.677	261.45	2.91133	4.53	3.98338
2022-08-06	14:00:00	218.583	307	14.43	14.43	3.96	629.6	307.5	2266560	1107000	246.343	311.003	311.867	75.5794	0	923.837	253.377	2.93583	4.53	3.77548
2022-08-06	15:00:00	218.625	308	14.42	14.43	4.307	658.8	317.9	2371680	1144440	243.821	310.861	333.908	74.4985	0	922.772	233.973	2.28217	3.52	3.78715
2022-08-06	16:00:00	218.667	309	14.43	14.43	4.343	618.6	295.5	2226960	1063800	241.995	309.995	414.742	72.4961	0	922.193	233.632	1.753	3.52	3.34233
2022-08-06	17:00:00	218.708	310	14.43	14.43	5.407	540.9	252.3	1947240	908280	231.881	300.621	507.242	64.1165	0	921.907	243.643	0.0333333	1.01	2.77333
2022-08-06	18:00:00	218.75	311	14.42	14.43	6.012	473.3	215.4	1703880	775440	241.856	309.706	594.367	71.1893	0	921.668	238.358	0.856333	4.03	2.32504
2022-08-06	19:00:00	218.792	312	14.43	14.43	5.215	402.1	177.1	1447560	637560	249.641	316.821	673.408	76.0566	0	921.107	189.727	1.68667	3.52	1.85275
2022-08-06	20:00:00	218.833	313	14.43	14.44	4.438	303.4	125.4	1092240	451440	246.656	314.126	688.367	75.6234	0	921.015	159.937	1.0565	4.53	1.12818
2022-08-06	21:00:00	218.875	314	14.46	14.47	3.846	200.5	76.5	721800	275400	245.893	313.563	613.575	75.8582	0	920.985	142.173	0.544667	3.52	0.516379
2022-08-06	22:00:00	218.917	315	14.48	14.5	2.924	107.7	37.56	387720	135216	248.771	315.751	411.7	79.9329	0	921.193	168.53	1.53517	4.03	0.0701445
2022-08-06	23:00:00	218.958	316	13.6	14.09	1.539	14.76	12.86	53136	46296	247.141	314.812	155.825	84.815	0	921.75	226.622	0.109167	2.01	0
2022-08-07	00:00:00	219	317	13.43	13.5	-0.418	0.209	4.268	752.4	15364.8	242.859	310.684	10.3667	93.1446	0	921.642	273.463	0.863667	3.02	0
2022-08-07	01:00:00	219.042	318	13.36	13.4	-1.312	0	2.716	0	9777.6	241.166	307.626	1.7	93.9479	0	921.45	263.342	0.5285	3.02	0
2022-08-07	02:00:00	219.083	319	13.3	13.33	-1.859	0	2.715	0	9774	242.072	305.969	1.2	94.6452	0	921.36	268.513	0.042	2.01	0
2022-08-07	03:00:00	219.125	320	13.26	13.28	-2.097	0	3.835	0	13806	240.805	303.566	1.90833	92.671	0	921.013	194.918	0.755	4.03	0
2022-08-07	04:00:00	219.167	321	13.23	13.25	-1.275	1.095	4.328	3942	15580.8	242.465	304.327	11.3667	90.7015	0	920.598	264.59	2.09633	4.53	0
2022-08-07	05:00:00	219.208	322	13.23	13.29	-1.225	14.19	12.41	51084	44676	245.963	303.963	36.825	87.7238	0	920.58	283.958	0.2855	4.03	0
2022-08-07	06:00:00	219.25	323	13.41	13.87	-0.3	46.28	28.37	166608	102132	261.613	304.063	94.2	84.2459	0	920.523	259.755	0.578667	5.03	0
2022-08-07	07:00:00	219.292	324	14.57	14.6	0.621	99.9	56.15	359640	202140	273.527	305.797	204.033	83.199	0	920.267	286.833	0.570333	3.52	0.213812
2022-08-07	08:00:00	219.333	325	14.56	14.57	1.602	118.7	64.33	427320	231588	293.987	309.987	234.075	86.3187	0	920.295	283.302	0.460833	3.02	0.421144
2022-08-07	09:00:00	219.375	326	14.53	14.56	1.978	133.8	74.87	481680	269532	311.429	312.479	286.325	86.9329	0	920.318	262.15	1.03167	4.53	0.570613
2022-08-07	10:00:00	219.417	327	14.53	14.54	2.169	154.6	87.9	556560	316440	318.206	314.073	339.825	86.6446	0	920.475	272.82	2.74367	4.53	0.883312
2022-08-07	11:00:00	219.458	328	14.5	14.52	2.636	359.6	196.7	1294560	708120	311.399	311.169	678.992	82.2804	0	920.465	275.713	3.221	5.03	2.17966
2022-08-07	12:00:00	219.5	329	14.49	14.5	3.544	390.9	208.1	1407240	749160	303.4	313.72	662.7	81.0765	0	920.547	268.13	3.346	5.03	2.53123
2022-08-07	13:00:00	219.542	330	14.46	14.48	3.988	601.1	322.6	2163960	1161360	271.538	311.558	509.825	77.5875	0	920.16	263.153	3.1955	5.03	3.76166
2022-08-07	14:00:00	219.583	331	14.43	14.46	4.72	587.9	308.7	2116440	1111320	243.326	305.636	322.992	78.5574	0	920.112	318.445	0.377333	3.52	3.29942
2022-08-07	15:00:00	219.625	332	14.4	14.41	5.823	629.6	324.2	2266560	1167120	239.925	297.775	391.117	68.0242	0	920.107	273.67	0.025	1.51	3.50622
2022-08-07	16:00:00	219.667	333	14.37	14.38	7.083	601.4	295.3	2165040	1063080	215.071	287.251	426.7	61.6539	0	920.108	252.7	0	0	3.31206
2022-08-07	17:00:00	219.708	334	14.38	14.38	7.077	550.5	263	1981800	946800	225.441	298.521	518.908	64.6434	0	920.442	255.43	0	0	2.91949
2022-08-07	18:00:00	219.75	335	14.37	14.38	6.711	442.6	207.2	1593360	745920	254.118	312.528	581.908	77.3386	0	920.888	265.44	0.075	1.51	2.23487
2022-08-07	19:00:00	219.792	336	14.37	14.42	4.687	177.4	91.2	638640	328320	320.925	325.315	347.117	97.677	0	922.098	268.7	0.4775	2.01	0.820288
2022-08-07	20:00:00	219.833	337	14.46	14.48	2.665	125.7	65.31	452520	235116	321.325	322.093	255.492	99.687	0	922.5	267.078	1.22433	3.02	0.448954
2022-08-07	21:00:00	219.875	338	14.49	14.51	1.77	67.56	35.64	243216	128304	317.849	319.583	141.367	99.9786	0	922.822	266.7	0.872833	2.52	0.0575889
2022-08-07	22:00:00	219.917	339	14.42	14.53	1.164	29.45	16.06	106020	57816	320.776	318.581	60.6583	99.997	0	923.105	267.258	1.82833	4.03	0
2022-08-07	23:00:00	219.958	340	13.54	13.84	0.723	10.49	5.993	37764	21574.8	314.637	317.882	22.8667	99.997	0	923.137	258.793	1.64433	3.52	0
2022-08-08	00:00:00	220	341	13.42	13.48	0.455	1.957	1.254	7045.2	4514.4	313.56	317.096	3.325	99.997	0	923.068	256.597	2.1295	4.03	0
2022-08-08	01:00:00	220.042	342	13.35	13.39	0.299	0	0.126	0	453.6	311.061	316.943	1.2	99.997	0	923.038	259.023	2.64367	4.53	0
2022-08-08	02:00:00	220.083	343	13.3	13.33	0.174	0	0.602	0	2167.2	293.572	315.652	1.2	99.997	0	922.887	269.245	2.0295	4.03	0
2022-08-08	03:00:00	220.125	344	13.26	13.28	-0.18	0	1.337	0	4813.2	250.266	313.222	1.2	99.997	0	922.653	275.005	2.42483	5.03	0
2022-08-08	04:00:00	220.167	345	13.24	13.25	-0.892	0	3.12	0	11232	235.824	309.994	6.2	99.1725	0	922.355	268.272	3.54867	6.54	0
2022-08-08	05:00:00	220.208	346	13.23	13.26	-1.146	8.84	9.27	31824	33372	235.983	307.641	30.8667	98.1481	0	922.045	281.442	1.27517	4.53	0
2022-08-08	06:00:00	220.25	347	13.31	13.38	-1.347	27.43	21.23	98748	76428	236.347	306.254	76.6167	97.1102	0	921.832	279.057	1.29217	3.02	0
2022-08-08	07:00:00	220.292	348	13.47	14.04	-0.874	56.03	37.87	201708	136332	239.617	306.17	117.533	95.6146	0	921.708	284.882	2.10533	4.03	0
2022-08-08	08:00:00	220.333	349	14.6	14.62	-0.231	100	59.34	360000	213624	282.011	308.352	201.408	92.6091	0	921.312	278.223	0.460333	3.52	0.226671
2022-08-08	09:00:00	220.375	350	14.59	14.6	0.759	160.6	90.1	578160	324360	298.62	309.69	330.825	89.972	0	920.898	262.907	1.0995	2.52	0.655638
2022-08-08	10:00:00	220.417	351	14.57	14.57	1.614	247	137.2	889200	493920	300.364	310.654	485.908	86.5917	0	920.487	256.9	1.3765	3.02	1.27153
2022-08-08	11:00:00	220.458	352	14.49	14.53	2.828	320.8	178.4	1154880	642240	300.673	311.193	599.075	82.3068	0	920.237	252.98	0.655	2.01	1.74052
2022-08-08	12:00:00	220.5	353	14.46	14.49	4.001	296.6	165	1067760	594000	301.321	306.881	626.7	80.361	0	920.147	199.652	0	0	1.65345
2022-08-08	13:00:00	220.542	354	14.46	14.47	4.124	273.5	153.3	984600	551880	311.295	314.755	591.658	81.2376	0	920.075	201.748	0.025	1.01	1.51773
2022-08-08	14:00:00	220.583	355	14.46	14.47	4.289	287.8	160.3	1036080	577080	307.273	310.853	615.283	82.1081	0	919.623	230.2	0	0	1.59388
2022-08-08	15:00:00	220.625	356	14.46	14.47	4.536	243.5	137.4	876600	494640	306.161	308.931	552.242	80.8536	0	919.558	230.2	0	0	1.33763
2022-08-08	16:00:00	220.667	357	14.46	14.47	3.922	232	133.9	835200	482040	319.679	316.529	524.075	89.2062	0	919.562	243.088	0.0333333	1.51	1.21389
2022-08-08	17:00:00	220.708	358	14.46	14.47	3.225	224.1	128.1	806760	461160	320.04	316.22	483.95	91.7145	0	919.553	266.283	0	0.5	1.09625
2022-08-08	18:00:00	220.75	359	14.46	14.48	2.92	187.2	105.8	673920	380880	321.852	318.462	411.158	93.3688	0	919.607	225.273	0.503333	2.52	0.842492
2022-08-08	19:00:00	220.792	360	14.5	14.51	1.971	88.7	52.43	319320	188748	321.529	318.682	200.408	96.7111	0	919.635	134.777	1.41	2.52	0.364949
2022-08-08	20:00:00	220.833	361	14.53	14.54	1.214	66.72	39.65	240192	142740	317.944	317.101	146.617	97.4965	0.2	919.705	133.73	1.20833	2.52	0.096572
2022-08-08	21:00:00	220.875	362	14.02	14.51	1.037	38.71	22.96	139356	82656	318.1	317.126	85.325	97.7992	0	919.72	135.193	1.16517	3.02	0
2022-08-08	22:00:00	220.917	363	13.64	14	0.913	15.03	9.54	54108	34344	319.17	317.796	32.6583	99.3487	0.8	919.825	135.92	1.71017	3.02	0
2022-08-08	23:00:00	220.958	364	13.47	13.55	0.462	3.883	3.882	13978.8	13975.2	316.889	317.228	9.075	99.9182	0.4	919.938	140.05	0.813833	2.01	0
2022-08-09	00:00:00	221	365	13.38	13.42	0.301	0	1.467	0	5281.2	316.131	316.437	1.36667	99.8411	0.8	920.18	135.313	1.26733	2.52	0
2022-08-09	01:00:00	221.042	366	13.33	13.35	0.239	0	1.027	0	3697.2	314.977	316.392	1.2	99.9635	0.6	920.333	135.29	1.78633	3.52	0
2022-08-09	02:00:00	221.083	367	13.28	13.3	0.207	0	0.865	0	3114	314.671	316.393	1.2	99.9755	0.2	920.307	142.593	2.01233	3.52	0
2022-08-09	03:00:00	221.125	368	13.25	13.27	0.175	0	0.966	0	3477.6	315.555	316.682	1.2	99.997	0	920.375	144.273	1.66883	3.52	0
2022-08-09	04:00:00	221.167	369	13.23	13.24	0.156	0.728	1.755	2620.8	6318	315.524	316.567	2.075	99.997	0	920.502	137.017	1.2095	3.02	0
2022-08-09	05:00:00	221.208	370	13.21	13.23	0.158	5.519	6.437	19868.4	23173.2	314.33	316.454	13.325	99.997	0	920.588	143.667	1.28317	3.02	0
2022-08-09	06:00:00	221.25	371	13.22	13.27	0.18	20.45	21.24	73620	76464	314.194	316.49	51.7833	99.997	0	920.753	141.077	1.19133	3.02	0
2022-08-09	07:00:00	221.292	372	13.3	13.43	0.233	49.56	51.78	178416	186408	313.66	316.036	127.283	99.997	0	921.067	139	1.53483	3.02	0
2022-08-09	08:00:00	221.333	373	13.71	14.39	0.313	89.2	87.4	321120	314640	313.605	314.822	214.117	99.997	1	921.447	139.583	1.7855	3.52	0.229761
2022-08-09	09:00:00	221.375	374	14.59	14.6	0.421	174	157.2	626400	565920	311.81	313.122	389.825	98.5828	2.4	921.643	142.897	2.22167	4.53	0.766275
2022-08-09	10:00:00	221.417	375	14.6	14.6	0.66	247.9	220.1	892440	792360	310.129	311.836	549.492	95.6525	0.4	922.082	146.84	1.752	3.02	1.23679
2022-08-09	11:00:00	221.458	376	14.59	14.6	0.991	313.1	273.9	1127160	986040	311.313	310.013	712.575	95.2423	0.2	922.432	167.752	1.426	3.02	1.61485
2022-08-09	12:00:00	221.5	377	14.56	14.58	1.334	331.6	291.5	1193760	1049400	314.004	310.018	779.408	94.3628	0.4	922.963	186.887	0.636667	2.01	1.73613
2022-08-09	13:00:00	221.542	378	14.57	14.57	1.817	413.2	362.7	1487520	1305720	314.7	309.69	977.658	92.6492	0.4	923.323	202.532	0.973833	3.02	2.22758
2022-08-09	14:00:00	221.583	379	14.56	14.57	1.908	340.3	299.6	1225080	1078560	316.289	313.529	819.408	94.5849	0.6	923.863	207.858	1.06633	2.52	1.80629
2022-08-09	15:00:00	221.625	380	14.57	14.57	1.92	374.9	324.9	1349640	1169640	314.026	312.026	865.45	92.4657	0.4	924.167	187.235	0.982833	2.52	1.94362
2022-08-09	16:00:00	221.667	381	14.53	14.56	2.183	404.4	344.6	1455840	1240560	316.979	312.739	918.992	95.2108	0	924.522	184.41	1.43483	3.02	2.15364
2022-08-09	17:00:00	221.708	382	14.53	14.54	2.144	320	272.1	1152000	979560	317.604	314.704	743.2	97.3725	0.2	925.215	196.098	1.0575	2.52	1.56531
2022-08-09	18:00:00	221.75	383	14.53	14.54	1.88	267.6	225.3	963360	811080	317.311	315.877	607.367	98.3161	0.2	925.685	191.472	1.385	2.52	1.27652
2022-08-09	19:00:00	221.792	384	14.53	14.54	1.383	183.2	159.1	659520	572760	316.558	316.634	424.908	98.8916	0.4	926.163	182.57	1.26783	2.52	0.677345
2022-08-09	20:00:00	221.833	385	14.56	14.57	0.987	117.8	102.3	424080	368280	315.288	316.331	264.325	99.2928	0.2	926.603	164.937	1.51	3.02	0.357897
2022-08-09	21:00:00	221.875	386	14.57	14.57	0.67	58.76	51	211536	183600	315.708	316.733	128.117	99.9235	0	927.075	156.827	1.96217	4.03	0.037778
2022-08-09	22:00:00	221.917	387	14.41	14.57	0.433	24.93	21.1	89748	75960	316.599	316.368	52.7417	99.997	0.2	927.35	150.822	2.39067	4.53	0
2022-08-09	23:00:00	221.958	388	13.54	13.76	0.356	7.222	6.097	25999.2	21949.2	316.57	315.97	14.4917	99.997	0	927.637	157.203	2.04683	4.53	0
2022-08-10	00:00:00	222	389	13.43	13.48	0.319	0.956	0.828	3441.6	2980.8	316.616	315.785	1.7	99.997	0	927.968	170.743	1.77717	4.03	0
2022-08-10	01:00:00	222.042	390	13.35	13.39	0.284	0.004	0.006	14.4	21.6	316.487	316.18	1.2	99.997	0	928.183	201.295	2.06333	4.03	0
2022-08-10	02:00:00	222.083	391	13.3	13.33	0.162	0	0	0	0	316.05	316.125	1.2	99.997	0	928.492	223.4	2.36633	4.03	0
2022-08-10	03:00:00	222.125	392	13.27	13.29	0.081	0.452	0	1627.2	0	315.576	316.258	1.2	99.997	0	928.362	196.778	1.84483	4.03	0
2022-08-10	04:00:00	222.167	393	13.24	13.26	0.071	1.945	0.754	7002	2714.4	315.408	316.351	2.49167	99.997	0	928.08	188.1	2.451	4.03	0
2022-08-10	05:00:00	222.208	394	13.22	13.25	0.085	8.2	6.233	29520	22438.8	315.55	316.319	16.4917	99.997	0	927.645	188.1	2.26533	4.03	0
2022-08-10	06:00:00	222.25	395	13.27	13.34	0.112	23.25	19.4	83700	69840	315.505	316.261	52.6583	99.997	0	927.383	188.1	1.912	3.52	0
2022-08-10	07:00:00	222.292	396	13.45	13.67	0.157	66.84	59.09	240624	212724	314.84	316.264	148.992	99.997	0	928.273	188.1	1.4935	3.02	0.0203148
2022-08-10	08:00:00	222.333	397	14.04	14.58	0.258	118.4	111.1	426240	399960	312.101	314.246	285.575	99.997	0.6	928.458	186.653	1.6935	3.02	0.388949
2022-08-10	09:00:00	222.375	398	14.59	14.6	0.381	166.6	156.6	599760	563760	311.513	312.352	408.992	99.1377	0.2	929.215	182.47	1.6185	3.02	0.716013
2022-08-10	10:00:00	222.417	399	14.6	14.6	0.647	226.9	207.4	816840	746640	311.493	311.035	535.2	96.0322	0.2	929.248	147.167	1.9275	3.52	1.12319
2022-08-10	11:00:00	222.458	400	14.56	14.59	0.978	338.3	299.7	1217880	1078920	309.942	309.012	760.7	90.0155	0.2	929.175	145.183	1.70167	3.02	1.81464
2022-08-10	12:00:00	222.5	401	14.56	14.57	1.346	422	359.4	1519200	1293840	305.525	308.085	847.325	86.487	0	929.01	147.283	1.93733	3.52	2.3477
2022-08-10	13:00:00	222.542	402	14.56	14.57	1.787	466.6	395.5	1679760	1423800	308.068	307.498	994.617	90.3026	0	929.003	147.027	1.89417	3.02	2.66608
2022-08-10	14:00:00	222.583	403	14.57	14.57	2.005	433.3	369.3	1559880	1329480	307.667	307.567	964.117	89.9577	0	928.963	133.097	1.71833	3.02	2.43917
2022-08-10	15:00:00	222.625	404	14.53	14.55	2.121	390	330.1	1404000	1188360	313.205	308.635	880.825	90.5644	0.2	928.855	131.533	1.5265	2.52	2.13922
2022-08-10	16:00:00	222.667	405	14.53	14.54	2.074	361.5	303.2	1301400	1091520	314.593	309.783	825.742	90.6832	0.2	928.823	126.632	1.55167	2.52	1.92797
2022-08-10	17:00:00	222.708	406	14.53	14.54	1.972	299.6	242.6	1078560	873360	314.441	310.791	651.783	92.3082	0	928.9	125.285	1.435	2.52	1.51723
2022-08-10	18:00:00	222.75	407	14.53	14.54	1.838	262.5	205.6	945000	740160	314.639	312.529	560.117	93.701	0.2	928.877	130.577	1.47667	3.02	1.25177
2022-08-10	19:00:00	222.792	408	14.53	14.54	1.755	278.3	195.8	1001880	704880	301.367	311.957	553.867	92.8508	0	928.628	132.97	1.68683	3.52	1.21673
2022-08-10	20:00:00	222.833	409	14.53	14.54	1.33	137.4	101.8	494640	366480	307.29	315.378	280.992	95.6241	0	928.902	125.325	2.35817	3.52	0.510711
2022-08-10	21:00:00	222.875	410	14.56	14.57	0.898	81.5	61.71	293400	222156	306.398	315.389	169.2	95.8546	0	929.058	114.377	2.0365	3.52	0.114926
2022-08-10	22:00:00	222.917	411	14.01	14.54	0.542	32.89	26.32	118404	94752	303.36	315.171	67.325	96.5998	0	929.055	120.327	2.71783	4.53	0
2022-08-10	23:00:00	222.958	412	13.53	13.65	0.25	6.873	7.102	24742.8	25567.2	300.894	314.878	15.95	97.3241	0	929.137	111.53	2.19033	4.53	0
2022-08-11	00:00:00	223	413	13.43	13.47	-0.026	0	1.926	0	6933.6	295.227	313.888	2.2	97.6215	0	929.062	106.327	2.64267	4.53	0
2022-08-11	01:00:00	223.042	414	13.35	13.39	-0.197	0	1.332	0	4795.2	296.187	312.82	1.2	96.3473	0	928.888	114.237	3.27017	4.53	0
2022-08-11	02:00:00	223.083	415	13.31	13.33	0.049	0	1.036	0	3729.6	305.914	313.471	1.2	95.8831	0	928.833	116.407	2.769	4.53	0
2022-08-11	03:00:00	223.125	416	13.26	13.29	0.203	0	1.143	0	4114.8	303.726	313.594	1.2	95.0558	0	928.675	118.747	2.8275	4.53	0
2022-08-11	04:00:00	223.167	417	13.24	13.26	0.233	0.783	1.961	2818.8	7059.6	303.395	313.709	2.2	95.5693	0	928.615	124.517	2.64383	4.53	0
2022-08-11	05:00:00	223.208	418	13.23	13.24	0.224	7.112	7.16	25603.2	25776	303.574	313.805	15.825	95.782	0	928.675	119.657	2.81833	4.53	0
2022-08-11	06:00:00	223.25	419	13.26	13.32	0.297	23.75	19.88	85500	71568	305.542	313.754	49.7833	96.2581	0	928.828	119.113	3.3035	5.03	0
2022-08-11	07:00:00	223.292	420	13.4	14.1	0.48	68.89	53.36	248004	192096	299.321	313.088	139.742	96.622	0	928.91	116.22	2.92833	4.53	0.0906082
2022-08-11	08:00:00	223.333	421	14.56	14.57	0.76	132.4	100	476640	360000	292.725	311.831	255.533	93.1585	0	929.075	120.97	2.64467	4.03	0.52427
2022-08-11	09:00:00	223.375	422	14.56	14.57	1.198	230.1	172.3	828360	620280	299.651	310.521	437.7	92.281	0	929.038	124.26	2.52717	4.03	1.22226
2022-08-11	10:00:00	223.417	423	14.56	14.57	1.832	283.1	212.4	1.01916e+06	764640	304.91	309.97	575.992	91.5997	0	929.262	117.223	2.20683	3.52	1.64055
2022-08-11	11:00:00	223.458	424	14.53	14.54	2.432	320.2	242	1152720	871200	308.979	308.759	697.992	90.4086	0	929.483	123.178	1.76	3.02	1.88778
2022-08-11	12:00:00	223.5	425	14.49	14.52	2.9	392.1	292.5	1411560	1053000	304.356	307.856	827.783	89.5695	0	929.54	124.592	1.86067	3.02	2.37359
2022-08-11	13:00:00	223.542	426	14.5	14.5	3.577	518.6	372.6	1866960	1341360	294.428	305.708	900.242	86.4067	0	929.55	125.42	2.01167	3.52	3.18551
2022-08-11	14:00:00	223.583	427	14.46	14.47	3.931	460.2	332	1656720	1195200	297.863	304.423	884.95	81.3328	0	929.922	119.968	0.939833	3.02	2.60906
2022-08-11	15:00:00	223.625	428	14.46	14.47	3.672	425.6	308.5	1532160	1110600	305.885	311.205	862.033	87.8527	0	930.083	117.508	2.70183	4.53	2.70233
2022-08-11	16:00:00	223.667	429	14.46	14.47	3.224	406.1	290.9	1461960	1.04724e+06	307.375	310.695	840.45	89.7721	0	930.462	135.418	2.76767	4.53	2.48776
2022-08-11	17:00:00	223.708	430	14.47	14.5	3.248	500.9	336.9	1803240	1212840	292.82	308.79	877.492	88.1069	0	930.513	123.248	2.98667	4.53	2.897
2022-08-11	18:00:00	223.75	431	14.49	14.5	2.829	332.8	219.4	1198080	789840	301.128	314.228	631.117	92.1809	0	931.207	125.787	2.64367	4.53	1.85992
2022-08-11	19:00:00	223.792	432	14.5	14.51	1.975	219.8	145.9	791280	525240	310.755	315.225	450.575	99.4397	0	931.657	128.617	2.76917	4.53	1.15103
2022-08-11	20:00:00	223.833	433	14.53	14.54	1.818	173.7	114.5	625320	412200	299.944	313.864	362.2	98.6262	0	932.057	129.837	2.87783	4.53	0.798134
2022-08-11	21:00:00	223.875	434	14.53	14.54	1.336	48.15	34.42	173340	123912	309.058	315.705	102.242	97.4936	0	932.725	135.08	2.24833	3.52	0.11359
2022-08-11	22:00:00	223.917	435	13.78	14.43	0.98	22.57	16.93	81252	60948	309.261	315.019	47.3667	96.926	0	932.82	122.13	2.54233	4.53	0
2022-08-11	23:00:00	223.958	436	13.49	13.59	0.798	4.672	4.331	16819.2	15591.6	310.492	314.225	10.2	95.8867	0	933.01	122.778	2.87817	4.03	0
2022-08-12	00:00:00	224	437	13.4	13.45	0.816	0.222	0.604	799.2	2174.4	312.52	314.353	1.2	95.8402	0	933.355	143.833	1.838	3.52	0
2022-08-12	01:00:00	224.042	438	13.34	13.37	0.617	0	0.411	0	1479.6	311.099	315.113	1.2	97.389	0	933.528	152.273	1.33317	3.02	0
2022-08-12	02:00:00	224.083	439	13.3	13.32	0.558	0	0.399	0	1436.4	310.054	314.451	1.2	97.5545	0	933.567	128.953	2.36617	4.03	0
2022-08-12	03:00:00	224.125	440	13.26	13.28	0.585	0	0.351	0	1263.6	306.98	314.256	1.2	97.1895	0	933.723	127.337	3.07017	5.03	0
2022-08-12	04:00:00	224.167	441	13.23	13.25	0.609	0.665	0.967	2394	3481.2	310.763	314.035	1.575	96.8484	0	933.967	131.29	2.703	4.03	0
2022-08-12	05:00:00	224.208	442	13.23	13.27	0.681	13.3	9.24	47880	33264	308.396	313.916	22.1167	98.2078	0	934.182	133.727	3.22033	5.03	0
2022-08-12	06:00:00	224.25	443	13.3	13.57	0.735	40.5	28.15	145800	101340	305.298	314.228	75.95	99.2441	0	934.407	139	3.32067	5.03	0
2022-08-12	07:00:00	224.292	444	14.11	14.5	0.749	70.56	49.58	254016	178488	301.203	314.168	138.7	99.8326	0	934.648	137.017	2.94517	5.03	0.185309
2022-08-12	08:00:00	224.333	445	14.56	14.57	1.002	129.9	89.8	467640	323280	310.214	313.388	259.492	99.3385	0	934.755	133.657	3.02	4.53	0.630798
2022-08-12	09:00:00	224.375	446	14.56	14.57	1.495	210.8	144.2	758880	519120	310.774	312.234	421.2	96.2497	0	934.712	138.697	3.29583	5.03	1.24356
2022-08-12	10:00:00	224.417	447	14.53	14.55	1.909	288.9	207.4	1.04004e+06	746640	272.174	312.084	389.325	92.6804	0	934.898	141.123	3.287	5.03	1.79257
2022-08-12	11:00:00	224.458	448	14.49	14.52	2.367	492.8	355	1774080	1278000	229.421	308.621	277.242	87.641	0	935.05	140.727	3.438	6.04	3.13464
2022-08-12	12:00:00	224.5	449	14.5	14.5	2.435	540.8	370.6	1.94688e+06	1334160	227.643	308.083	276.783	88.1595	0	935.248	143.923	3.64867	6.04	3.43266
2022-08-12	13:00:00	224.542	450	14.49	14.5	2.281	598.3	389.8	2153880	1403280	240.713	307.653	376.075	88.4762	0	935.072	137.25	4.873	8.05	3.78871
2022-08-12	14:00:00	224.583	451	14.5	14.5	2.254	648.3	401.3	2333880	1444680	230.485	305.605	309.367	84.5072	0	934.993	132.77	4.881	7.05	3.94332
2022-08-12	15:00:00	224.625	452	14.49	14.5	2.429	636.9	374.9	2292840	1349640	229.815	304.595	377.742	82.0857	0	935.068	131.253	4.17883	6.04	3.75101
2022-08-12	16:00:00	224.667	453	14.5	14.5	2.791	577.2	324.4	2.07792e+06	1167840	232.337	304.867	490.242	82.0851	0	935.18	128.72	3.3205	5.03	3.32796
2022-08-12	17:00:00	224.708	454	14.49	14.5	2.389	269.9	163.2	971640	587520	280.515	312.735	451.992	86.6565	0	935.958	121.302	3.28667	5.03	1.57028
2022-08-12	18:00:00	224.75	455	14.5	14.5	2.389	256.8	159.2	924480	573120	305.395	312.635	504.783	88.161	0	935.945	128.575	3.87583	6.04	1.49095
2022-08-12	19:00:00	224.792	456	14.49	14.5	2.136	126.9	80.9	456840	291240	320.779	315.156	264.867	90.7297	0	935.847	123.017	4.57167	6.54	0.809828
2022-08-12	20:00:00	224.833	457	14.5	14.52	1.84	94.9	59.39	341640	213804	316.481	314.648	195.242	91.4211	0	935.868	120.537	4.739	6.54	0.538007
2022-08-12	21:00:00	224.875	458	14.52	14.54	1.593	57.42	35.44	206712	127584	310.965	314.255	115.742	91.8043	0	935.942	116.267	4.46333	6.04	0.240406
2022-08-12	22:00:00	224.917	459	13.7	14.02	1.425	15.78	10.16	56808	36576	307.985	313.895	32.7	91.3034	0.2	935.9	88.89	4.65617	7.55	0.0251581
2022-08-12	23:00:00	224.958	460	13.48	13.57	1.408	3.855	2.575	13878	9270	308.875	313.285	7.65833	90.3815	0	935.808	82.3567	5.86467	8.05	0
2022-08-13	00:00:00	225	461	13.4	13.44	1.398	0.065	0.198	234	712.8	308.939	313.769	1.2	90.504	0	935.885	81.96	5.44567	8.05	0.0112869
2022-08-13	01:00:00	225.042	462	13.34	13.37	1.356	0	0.15	0	540	306.721	313.381	1.2	89.1556	0	935.65	76.8267	5.2345	7.55	0
2022-08-13	02:00:00	225.083	463	13.29	13.32	1.39	0	0.083	0	298.8	305.331	313.281	1.2	87.8474	0	935.388	75.1467	4.92317	7.55	0
2022-08-13	03:00:00	225.125	464	13.26	13.28	1.447	0	0.12	0	432	300.659	312.939	1.2	85.0634	0	935.04	77.41	5.71367	8.56	0
2022-08-13	04:00:00	225.167	465	13.24	13.25	1.384	0	0.824	0	2966.4	273.613	312.963	1.7	84.3845	0	934.847	77.5033	6.661	10.07	0
2022-08-13	05:00:00	225.208	466	13.23	13.25	1.091	6.314	5.844	22730.4	21038.4	251.8	312.27	21.1167	83.3634	0	934.813	76.36	6.52633	9.56	0
2022-08-13	06:00:00	225.25	467	13.28	13.72	1.086	43.01	26.78	154836	96408	253.507	310.797	144.325	79.5468	0	934.537	78.74	7.668	11.07	0
2022-08-13	07:00:00	225.292	468	14.52	14.53	1.446	122.6	77.6	441360	279360	254.704	312.374	314.075	77.8364	0	934.475	75.52	8.90933	11.58	0.430486
2022-08-13	08:00:00	225.333	469	14.53	14.54	1.372	149.8	95.5	539280	343800	243.597	312.237	354.658	76.1233	0	934.367	78.2267	9.26083	14.09	0.5612
2022-08-13	09:00:00	225.375	470	14.53	14.54	1.183	265.9	172.8	957240	622080	235.141	310.821	413.158	73.4426	0	934	74.3067	10.88	15.6	1.14933
2022-08-13	10:00:00	225.417	471	14.53	14.54	1.616	383.8	237.3	1381680	854280	237.773	310.893	420.075	70.4956	0	933.382	71.9267	12.2312	17.61	2.01645
2022-08-13	11:00:00	225.458	472	14.53	14.54	1.899	465.5	279.5	1675800	1006200	235.506	310.906	285.408	68.221	0	933.177	57.7583	13.2122	18.12	2.57948
2022-08-13	12:00:00	225.5	473	14.5	14.53	1.963	580.3	329.7	2.08908e+06	1186920	233.709	309.979	271.033	66.5182	0	933.288	61.59	12.4993	18.12	3.24911
2022-08-13	13:00:00	225.542	474	14.5	14.5	2.067	630.7	349	2270520	1256400	235	310.23	279.2	66.5965	0	933.105	58.9467	12.5832	17.61	3.55506
2022-08-13	14:00:00	225.583	475	14.49	14.5	2.343	653.7	355.8	2353320	1280880	235.407	309.787	276.617	67.7717	0	932.488	55.7533	11.4928	15.6	3.7932
2022-08-13	15:00:00	225.625	476	14.5	14.5	2.762	650	349.3	2340000	1257480	237.798	311.438	278.158	68.3326	0	931.86	52.3883	11.5932	15.6	3.89772
2022-08-13	16:00:00	225.667	477	14.49	14.5	3.087	626.8	331	2256480	1191600	242.149	312.129	338.992	68.8001	0	931.548	50.6433	10.2685	14.59	3.77589
2022-08-13	17:00:00	225.708	478	14.46	14.48	3.517	590.8	306.7	2126880	1104120	246.81	313.38	371.242	68.1454	0	931.197	49.17	9.975	13.59	3.58173
2022-08-13	18:00:00	225.75	479	14.46	14.47	3.621	467.4	235.5	1682640	847800	245.01	315.14	381.2	70.1941	0	931.167	47.6067	9.2285	13.59	2.86148
2022-08-13	19:00:00	225.792	480	14.46	14.47	3.604	372.1	179.3	1339560	645480	246.028	316.338	456.158	71.8175	0	930.973	46.16	8.817	13.09	2.23354
2022-08-13	20:00:00	225.833	481	14.46	14.48	3.184	250.1	115.3	900360	415080	245.513	316.573	449.658	72.905	0	930.985	46.09	8.993	12.58	1.38443
2022-08-13	21:00:00	225.875	482	14.5	14.5	2.218	61.72	33.37	222192	120132	244.515	315.725	153.908	74.9716	0	931.212	48.26	10.0418	14.09	0.285815
2022-08-13	22:00:00	225.917	483	13.74	14.41	1.181	27.18	14.99	97848	53964	244.851	312.681	81.2833	75.4843	0	931.51	46.3467	10.3852	14.59	0
2022-08-13	23:00:00	225.958	484	13.5	13.58	0.555	1.699	3.018	6116.4	10864.8	240.32	310.488	10.8667	74.9348	0	931.687	44.3167	10.8637	15.1	0
2022-08-14	00:00:00	226	485	13.41	13.45	-0.09	0	0.502	0	1807.2	242.671	308.222	1.2	74.2239	0	931.738	43.78	11.5848	15.6	0
2022-08-14	01:00:00	226.042	486	13.34	13.37	-0.667	0	0.284	0	1022.4	234.715	305.606	1.2	73.3501	0	931.607	45.11	12.0373	17.11	0
2022-08-14	02:00:00	226.083	487	13.28	13.32	-1.132	0	0.325	0	1170	231.137	303.383	1.2	72.6431	0	931.568	48.7267	12.1975	16.61	0
2022-08-14	03:00:00	226.125	488	13.25	13.27	-1.478	0	0.431	0	1551.6	227.861	301.772	1.2	73.1876	0	931.77	51.3267	11.77	16.1	0
2022-08-14	04:00:00	226.167	489	13.22	13.24	-1.66	0	1.103	0	3970.8	227.434	301.198	2.325	74.9961	0	931.685	49.7533	11.5093	15.6	0
2022-08-14	05:00:00	226.208	490	13.2	13.23	-1.667	6.227	5.745	22417.2	20682	228.712	300.809	21.0333	75.1682	0	931.987	52.23	12.0042	16.1	0
2022-08-14	06:00:00	226.25	491	13.27	13.33	-1.47	22.68	18.62	81648	67032	231.207	301.603	77.8667	75.9957	0	932.307	54.57	12.1725	17.11	0
2022-08-14	07:00:00	226.292	492	13.43	13.64	-1.112	93.4	74.27	336240	267372	233.228	303.039	334.033	77.5841	0	932.587	52.205	11.5768	15.6	0
2022-08-14	08:00:00	226.333	493	13.87	14.6	-0.453	187.2	137.2	673920	493920	233.598	305.767	391.658	77.7816	0	932.827	49.8317	10.8472	15.6	0
2022-08-14	09:00:00	226.375	494	14.59	14.6	0.531	288.2	184.5	1037520	664200	253.369	308.769	425.533	76.942	0	932.86	54.385	10.7373	15.1	1.11442
2022-08-14	10:00:00	226.417	495	14.56	14.58	1.323	238.8	138.4	859680	498240	278.307	311.777	474.408	79.3731	0	933.153	56.0433	9.2115	14.09	1.23232
2022-08-14	11:00:00	226.458	496	14.53	14.56	1.779	266.6	153.4	959760	552240	283.481	311.651	512.992	80.0537	0	933.11	57.9683	8.406	11.58	1.6112
2022-08-14	12:00:00	226.5	497	14.53	14.53	2.349	361.6	202.4	1301760	728640	286.275	311.815	624.283	79.3252	0	932.897	60.12	8.616	12.08	2.41792
2022-08-14	13:00:00	226.542	498	14.49	14.5	2.812	428.1	235.2	1541160	846720	286.547	312.607	690.533	78.8371	0	932.593	58.9067	8.69167	11.58	2.98826
2022-08-14	14:00:00	226.583	499	14.49	14.5	3.064	409.1	219.7	1472760	790920	300.879	312.979	682.783	79.7949	0	932.302	59.8367	8.06933	11.07	2.93117
2022-08-14	15:00:00	226.625	500	14.46	14.47	3.29	328.5	178.2	1182600	641520	318.881	314.001	634.2	80.918	0	932.217	59.0883	7.74267	10.57	2.51628
2022-08-14	16:00:00	226.667	501	14.46	14.47	3.066	249.6	135.4	898560	487440	315.429	315.079	504.158	84.7837	0	932.012	57.99	6.88817	10.07	1.96902
2022-08-14	17:00:00	226.708	502	14.46	14.48	2.943	214.1	116.6	770760	419760	318.071	315.191	458.283	86.972	0	932.173	60.0667	6.34967	8.56	1.6895
2022-08-14	18:00:00	226.75	503	14.5	14.5	2.49	174.8	93.7	629280	337320	319.245	314.605	356.867	89.0189	0	932.198	77.1533	6.41617	9.06	1.31979
2022-08-14	19:00:00	226.792	504	14.49	14.5	2.555	194.3	97	699480	349200	302.233	314.133	386.408	87.8419	0	932.128	78.0867	6.67683	9.06	1.34863
2022-08-14	20:00:00	226.833	505	14.49	14.5	2.248	121.3	59.17	436680	213012	282.397	313.917	261.575	88.7689	0	932.325	79.58	6.2825	9.56	0.811683
2022-08-14	21:00:00	226.875	506	14.49	14.5	2.069	78.08	37.36	281088	134496	284.029	314.479	170.2	88.7582	0	932.448	80.6533	6.70267	9.56	0.496162
2022-08-14	22:00:00	226.917	507	13.61	14.23	1.889	22.34	10.68	80424	38448	313.809	314.209	43.0333	88.675	0	932.9	80.7	6.5345	9.06	0.202308
2022-08-14	23:00:00	226.958	508	13.48	13.54	1.781	2.251	1.219	8103.6	4388.4	318.349	314.45	5.0587	88.8824	0	933.341	77.3522	6.04	8.56	0.0844625

## Sheet: STOIC
Date	Time	DecTime	RN	Batt_V_Min	Batt_V_Avg	LogTemp_C	SWRIn_Avg_Cor	SWROut_Avg_Cor	SWR_J_In_m2	SWR_J_Out_m2	LWRIn_Avg_Cor	LWROut_Avg_Cor	PAR_umolm2s	RH_pc	Rain_mm	AirPres_Actual_mbar	WindDir_deg	WindSpd_ms	WindGust_ms	Melt_Mod_mmwe				LogTemp_C	Rain_mm	SWRIn_Avg_Cor
2022-07-28	00:00:00	209	77	13.35	13.48	0.349	8.87	8.05	31932	28980	260.033	312.277	28.4083	91.4295	0	932.272	88.1383	1.695	4.03	0			min	-2.097		0
2022-07-28	01:00:00	209.042	78	13.27	13.3	-0.47	1.63	5.483	5868	19738.8	239.63	308.33	13.1167	88.3621	0	931.963	110.087	0.629333	3.02	0			max	7.083		754.9
2022-07-28	02:00:00	209.083	79	13.22	13.25	-1.297	0	4.202	0	15127.2	229.685	303.561	8.7	85.3235	0	931.618	80.985	1.36683	3.52	0			sum		19
2022-07-28	03:00:00	209.125	80	13.21	13.22	-1.493	1.587	5.128	5713.2	18460.8	229.152	303.801	12.9083	85.5251	0	931.237	83.025	3.095	5.54	0
2022-07-28	04:00:00	209.167	81	13.21	13.24	-1.362	8.05	9.52	28980	34272	229.089	303.941	30.8667	87.7084	0	930.918	73.8633	3.36267	5.54	0
2022-07-28	05:00:00	209.208	82	13.24	13.3	-1.224	31.71	34.86	114156	125496	229.417	304.094	153.908	88.2091	0	930.665	81.75	3.93633	5.54	0
2022-07-28	06:00:00	209.25	83	13.35	13.73	-0.827	81.3	74.58	292680	268488	229.132	304.896	233.7	87.896	0	930.442	81.61	3.88517	5.54	0
2022-07-28	07:00:00	209.292	84	14.09	14.58	-0.285	164.6	127.9	592560	460440	228.822	305.882	284.617	86.4445	0	930.197	81.3067	3.7325	5.54	0.268434
2022-07-28	08:00:00	209.333	85	14.56	14.59	0.378	271.2	188.4	976320	678240	228.088	306.548	321.367	84.0749	0	929.933	78.4367	3.42967	5.03	1.04973
2022-07-28	09:00:00	209.375	86	14.54	14.57	1.036	388.6	249	1398960	896400	227.553	306.113	360.742	82.095	0	929.607	78.3667	3.37917	5.03	1.87055
2022-07-28	10:00:00	209.417	87	14.53	14.54	1.612	503.7	302.1	1813320	1087560	226.754	305.374	408.992	79.1634	0	929.203	79.9767	3.5645	5.03	2.6258
2022-07-28	11:00:00	209.458	88	14.5	14.53	2.041	602.2	343.9	2167920	1238040	226.677	303.817	465.95	78.2941	0	928.853	88.2567	3.46467	5.54	3.24623
2022-07-28	12:00:00	209.5	89	14.49	14.5	2.321	680.8	373.7	2450880	1345320	227.703	304.153	535.45	80.6705	0	928.615	96.1767	4.1295	5.54	3.76687
2022-07-28	13:00:00	209.542	90	14.49	14.5	2.728	732.3	389.9	2636280	1403640	229.636	305.316	615.825	80.3436	0	927.985	93.3283	4.38	6.04	4.10054
2022-07-28	14:00:00	209.583	91	14.49	14.5	3.395	754.9	384.3	2717640	1383480	232.724	307.694	705.033	79.4175	0	927.632	91.13	4.28833	5.54	4.28833
2022-07-28	15:00:00	209.625	92	14.46	14.49	3.86	742.8	370	2674080	1332000	235.06	309.48	791.283	77.6203	0	927.385	91.575	4.33833	6.04	4.22113
2022-07-28	16:00:00	209.667	93	14.46	14.47	3.93	701.6	346.3	2525760	1246680	235.798	310.608	866.992	76.8967	0	927.175	92.1617	4.71333	6.54	3.9473
2022-07-28	17:00:00	209.708	94	14.46	14.47	3.775	628.8	306.3	2263680	1102680	236.651	311.481	915.783	76.92	0	927.187	92.2567	4.68833	6.04	3.42409
2022-07-28	18:00:00	209.75	95	14.46	14.47	3.441	540.4	264.5	1945440	952200	235.945	310.665	949.533	75.6317	0	927.387	93.4467	4.92183	6.54	2.78061
2022-07-28	19:00:00	209.792	96	14.46	14.47	3.472	420.3	208.9	1513080	752040	235.894	312.994	905.2	75.4563	0	927.52	92.115	4.63	6.54	2.09051
2022-07-28	20:00:00	209.833	97	14.46	14.47	3.368	309.8	158.6	1115280	570960	237.395	315.125	840.075	75.4147	0	927.653	93.3067	5.19183	7.05	1.50219
2022-07-28	21:00:00	209.875	98	14.46	14.48	3.015	193.1	104.6	695160	376560	239.005	315.925	681.783	75.3189	0	927.952	92.105	5.0485	7.05	0.828472
2022-07-28	22:00:00	209.917	99	14.49	14.5	2.244	96.7	58.66	348120	211176	237.738	316.028	460.242	78.7601	0	928.547	85.11	5.73967	8.56	0.286443
2022-07-28	23:00:00	209.958	100	13.53	13.96	1.348	36.81	27.46	132516	98856	234.914	312.544	234.908	78.9626	0	928.672	83.57	5.89	8.05	0
2022-07-29	00:00:00	210	101	13.33	13.43	0.471	8.85	8.76	31860	31536	233.12	309.854	54.2833	79.7199	0	928.438	83.7333	6.41533	8.56	0
2022-07-29	01:00:00	210.042	102	13.27	13.3	-0.161	0.582	3.409	2095.2	12272.4	231.493	307.436	10.325	79.1486	0	928.072	80.84	6.79533	9.56	0
2022-07-29	02:00:00	210.083	103	13.24	13.26	-0.385	0	2.525	0	9090	233.951	306.457	6.2	77.807	0	927.808	79.2067	7.57483	10.07	0
2022-07-29	03:00:00	210.125	104	13.21	13.23	-0.622	2.01	4.138	7236	14896.8	230.772	305.576	11.2833	78.0709	0	927.743	79.79	7.37417	10.07	0
2022-07-29	04:00:00	210.167	105	13.22	13.23	-0.786	7.969	8.39	28688.4	30204	229.12	304.968	27.7833	78.7379	0	927.69	78.8567	7.42367	10.07	0
2022-07-29	05:00:00	210.208	106	13.25	13.32	-0.939	30.18	31.69	108648	114084	228.419	303.958	124.033	79.0702	0	927.845	79.3933	7.0385	10.07	0
2022-07-29	06:00:00	210.25	107	13.42	14.02	-0.515	78.82	72.19	283752	259884	230.063	305.173	211.783	77.5696	0	927.883	83.2433	8.06933	10.57	0
2022-07-29	07:00:00	210.292	108	14.56	14.6	0.002	170.9	134.4	615240	483840	230.746	306.956	272.95	76.3865	0	927.95	84.3883	8.27133	11.07	0.0146357
2022-07-29	08:00:00	210.333	109	14.56	14.57	0.593	266.9	188.4	960840	678240	229.087	308.747	280.117	75.2066	0	928.138	85.2733	8.4815	11.07	0.800111
2022-07-29	09:00:00	210.375	110	14.53	14.56	1.104	385.1	248.1	1386360	893160	228.671	309.311	316.033	74.8684	0	928.363	84.1083	7.44983	11.58	1.72255
2022-07-29	10:00:00	210.417	111	14.53	14.54	1.631	505.7	303.1	1820520	1091160	229.744	308.734	384.575	74.3329	0	928.398	84.5967	6.7285	9.56	2.60454
2022-07-29	11:00:00	210.458	112	14.53	14.53	1.943	601.6	342.6	2165760	1233360	229.914	307.964	443.283	76.282	0	928.277	83.8267	6.6015	9.56	3.2785
2022-07-29	12:00:00	210.5	113	14.5	14.53	2.166	683.9	372.2	2462040	1339920	229.768	306.368	517.533	76.4799	0	928.307	86.7533	6.526	9.06	3.78121
2022-07-29	13:00:00	210.542	114	14.49	14.5	2.616	735.5	384	2647800	1382400	233.903	307.073	605.992	76.4415	0	927.832	89.38	6.78667	10.07	4.16692
2022-07-29	14:00:00	210.583	115	14.5	14.5	3.211	751.9	377.8	2706840	1360080	238.243	308.613	706.158	76.8808	0	927.695	88.335	6.23233	9.06	4.35652
2022-07-29	15:00:00	210.625	116	14.49	14.5	3.612	741.3	363.8	2668680	1309680	239.466	309.586	800.992	76.9806	0	927.658	86.3467	5.57267	7.55	4.2826
2022-07-29	16:00:00	210.667	117	14.46	14.47	3.801	704.7	339.4	2536920	1221840	240.476	310.066	883.075	75.4997	0	927.723	86.7717	5.74667	8.05	4.02446
2022-07-29	17:00:00	210.708	118	14.46	14.47	3.914	636.8	305.3	2292480	1099080	240.521	311.091	941.117	75.7854	0	927.822	84.295	5.1505	7.05	3.54361
2022-07-29	18:00:00	210.75	119	14.46	14.47	3.978	516.5	248.5	1859400	894600	244.03	312.97	927.242	75.6389	0	928.172	85.0167	5.10733	7.05	2.85796
2022-07-29	19:00:00	210.792	120	14.46	14.47	3.878	370.8	183	1334880	658800	247.547	314.967	818.117	76.0594	0	928.44	85.7183	5.38633	7.55	2.09605
2022-07-29	20:00:00	210.833	121	14.46	14.48	2.948	131.4	72.19	473040	259884	246.885	316.285	343.45	79.8885	0	929.037	93.4217	6.316	9.06	0.898671
2022-07-29	21:00:00	210.875	122	14.28	14.49	2.492	132.1	71.97	475560	259092	243.814	314.344	454.45	80.8708	0	929.1	92.53	6.024	8.56	0.654747
2022-07-29	22:00:00	210.917	123	13.86	14.24	1.86	48.07	29.53	173052	106308	246.462	314.252	163.992	84.1004	0	929.705	88.435	6.174	8.56	0.184961
2022-07-29	23:00:00	210.958	124	13.52	13.79	1.31	28.88	17.38	103968	62568	257.096	312.496	68.8667	85.488	0	929.97	89.8383	6.0485	8.56	0
2022-07-30	00:00:00	211	125	13.33	13.4	1.168	8.36	5.89	30096	21204	274.05	312.7	19.4917	86.7323	0	930.118	83.8767	5.58717	8.05	0
2022-07-30	01:00:00	211.042	126	13.28	13.31	1.099	1.032	1.671	3715.2	6015.6	287.507	312.577	4.2	86.7701	0	930.15	81.9833	5.99	8.05	0
2022-07-30	02:00:00	211.083	127	13.25	13.27	1.223	0.718	1.233	2584.8	4438.8	290.828	312.388	3.40833	85.7073	0	930.198	83.0333	5.79	8.05	0
2022-07-30	03:00:00	211.125	128	13.23	13.25	1.294	2.139	2.107	7700.4	7585.2	287.301	312.691	5.24167	85.6595	0	930.003	80.5133	6.40817	9.06	0
2022-07-30	04:00:00	211.167	129	13.22	13.23	1.387	8.27	4.707	29772	16945.2	312.287	312.887	16.1583	87.0388	0	930.132	84.5283	5.99833	8.05	0
2022-07-30	05:00:00	211.208	130	13.24	13.26	1.602	19.2	11.48	69120	41328	308.797	313.337	39.9917	88.2732	0	930.235	87.6283	5.68883	8.05	0
2022-07-30	06:00:00	211.25	131	13.28	13.84	1.629	69.37	39.24	249732	141264	313.364	313.284	138.992	89.389	0	930.43	93.4783	5.251	7.55	0.257526
2022-07-30	07:00:00	211.292	132	14.53	14.53	1.752	123.2	68.96	443520	248256	312.623	314.313	249.825	91.0081	0	930.573	89.375	5.621	7.55	0.683204
2022-07-30	08:00:00	211.333	133	14.53	14.54	1.958	192.9	107.1	694440	385560	307.015	312.925	379.908	91.0692	0	930.678	87.3167	5.6705	8.05	1.1792
2022-07-30	09:00:00	211.375	134	14.49	14.5	2.06	158.7	90.3	571320	325080	317.237	313.477	351.117	89.4402	0	930.872	91.4517	5.98067	8.05	1.0442
2022-07-30	10:00:00	211.417	135	14.49	14.5	2.346	255.9	138.9	921240	500040	316.211	312.711	524.45	89.7585	0	930.922	95.3833	6.24017	8.56	1.71607
2022-07-30	11:00:00	211.458	136	14.49	14.5	2.682	271.6	147.8	977760	532080	326.278	313.157	581.992	88.929	0	931.217	91.2417	5.49667	7.55	1.84904
2022-07-30	12:00:00	211.5	137	14.49	14.5	2.84	292.7	160.9	1053720	579240	321.007	313.74	630.492	88.0299	0	931.275	91.7133	5.5725	7.55	2.00494
2022-07-30	13:00:00	211.542	138	14.5	14.5	2.845	323.9	178.7	1166040	643320	316.554	313.274	689.325	87.3112	0	931.358	90.0383	5.082	7.05	2.11346
2022-07-30	14:00:00	211.583	139	14.46	14.49	2.947	319	177.5	1148400	639000	321.331	314.321	689.2	87.5454	0	931.563	90.2183	4.88083	6.54	2.08662
2022-07-30	15:00:00	211.625	140	14.5	14.5	2.572	241.9	137.9	870840	496440	323.45	315.594	541.742	90.1786	0.2	932.013	90.7433	4.822	6.54	1.59216
2022-07-30	16:00:00	211.667	141	14.49	14.5	2.414	252	140.9	907200	507240	320.689	314.134	554.908	89.9895	0	932.242	88.645	5.08283	7.05	1.5921
2022-07-30	17:00:00	211.708	142	14.5	14.5	2.493	236.2	129.6	850320	466560	319.289	314.599	520.408	90.4208	0	932.642	86.9533	4.87367	7.05	1.49154
2022-07-30	18:00:00	211.75	143	14.49	14.5	2.415	193	106.9	694800	384840	322.365	315.398	429.7	91.6921	0	932.967	82.4983	4.55517	6.54	1.21184
2022-07-30	19:00:00	211.792	144	14.5	14.5	2.164	154.9	85.7	557640	308520	324.032	316.059	335.575	93.1421	0.4	933.573	75.0767	4.55517	6.54	0.940473
2022-07-30	20:00:00	211.833	145	14.49	14.5	1.955	129.5	68.08	466200	245088	317.616	315.851	261.158	93.2791	0	933.692	76.4767	4.981	7.05	0.743479
2022-07-30	21:00:00	211.875	146	14.5	14.52	1.766	80.8	42.7	290880	153720	319.967	315.199	161.95	91.8319	0.2	933.722	74.7733	5.083	7.05	0.417319
2022-07-30	22:00:00	211.917	147	14.5	14.53	1.714	52.32	26.88	188352	96768	317.723	314.344	106.033	90.245	0	933.717	73.42	5.6975	7.55	0.239855
2022-07-30	23:00:00	211.958	148	13.54	13.82	1.647	17.28	10.14	62208	36504	305.159	313.799	39.6583	89.1124	0	933.587	71.2733	6.18183	8.05	0.0943765
2022-07-31	00:00:00	212	149	13.36	13.43	1.484	6.613	4.615	23806.8	16614	280.492	313.002	16.8667	88.7364	0	933.487	71.32	6.05683	8.56	0
2022-07-31	01:00:00	212.042	150	13.3	13.33	1.399	0.917	1.747	3301.2	6289.2	279.113	312.213	4.61667	88.0707	0	933.192	72.5333	6.266	8.56	0
2022-07-31	02:00:00	212.083	151	13.26	13.28	1.372	0	1.289	0	4640.4	271.467	312.207	1.825	88.0326	0	932.955	69.99	6.357	8.56	0
2022-07-31	03:00:00	212.125	152	13.24	13.26	1.448	1.566	1.545	5637.6	5562	297.533	311.633	4.2	87.2859	0	932.64	68.17	6.29083	8.56	0.00243782
2022-07-31	04:00:00	212.167	153	13.23	13.25	1.757	8.23	4.856	29628	17481.6	289.687	312.127	16.2	86.0299	0	932.217	71.39	7.081	9.56	0.125293
2022-07-31	05:00:00	212.208	154	13.25	13.3	1.845	25.09	16.42	90324	59112	273.622	311.702	60.575	85.3375	0	931.815	69.8733	8.06933	11.07	0.050793
2022-07-31	06:00:00	212.25	155	13.4	14.17	2.136	64.1	34.8	230760	125280	283.306	312.006	125.742	83.8576	0	931.428	71.11	7.95967	10.57	0.407922
2022-07-31	07:00:00	212.292	156	14.49	14.5	2.337	102.2	52.37	367920	188532	288.208	312.178	191.075	82.9004	0	931.115	70.3633	7.408	10.07	0.702989
2022-07-31	08:00:00	212.333	157	14.47	14.5	2.639	185.2	106.9	666720	384840	264.873	311.803	229.492	80.7453	0	930.895	74.3067	8.24533	10.57	1.30357
2022-07-31	09:00:00	212.375	158	14.46	14.47	3.144	334.6	186	1204560	669600	256.662	311.702	250.867	78.3864	0	930.66	74.0267	8.63317	11.58	2.36022
2022-07-31	10:00:00	212.417	159	14.46	14.47	3.517	469.1	240.7	1688760	866520	257.06	311.74	308.908	76.2228	0	930.293	74.33	8.84267	11.58	3.2666
2022-07-31	11:00:00	212.458	160	14.46	14.47	3.731	571.5	276.7	2057400	996120	257.299	311.179	383.575	74.9884	0	929.747	75.8	9.26017	12.08	3.9319
2022-07-31	12:00:00	212.5	161	14.46	14.47	3.856	651.8	302.1	2346480	1087560	257.681	310.801	468.492	75.299	0	929.727	75.24	9.2275	12.08	4.41794
2022-07-31	13:00:00	212.542	162	14.43	14.46	3.99	704.7	315.4	2536920	1135440	258.378	309.898	558.658	74.4902	0	929.437	75.0067	8.65933	12.08	4.64581
2022-07-31	14:00:00	212.583	163	14.43	14.43	4.192	731.4	314.3	2633040	1131480	259.164	310.774	662.617	75.0203	0	929.118	72.2067	8.48233	11.58	4.80197
2022-07-31	15:00:00	212.625	164	14.43	14.43	4.467	731.6	303.5	2633760	1092600	259.826	311.866	770.7	74.576	0	928.953	73.07	8.85083	12.08	4.8461
2022-07-31	16:00:00	212.667	165	14.43	14.43	4.697	704.7	283.9	2536920	1.02204e+06	260.744	312.664	879.242	73.8644	0	928.842	72.93	8.68383	11.58	4.64766
2022-07-31	17:00:00	212.708	166	14.43	14.43	4.713	645.8	253.1	2324880	911160	259.962	313.222	958.575	73.1475	0	928.938	71.0167	8.34767	11.58	4.16376
2022-07-31	18:00:00	212.75	167	14.43	14.43	4.62	551.3	209.6	1.98468e+06	754560	259.919	313.969	976.075	73.2462	0	929.142	70.6433	7.9175	10.07	3.48168
2022-07-31	19:00:00	212.792	168	14.43	14.43	4.401	434.6	160.3	1564560	577080	260.266	314.966	921.408	73.6705	0	929.337	68.0067	7.57517	10.07	2.69168
2022-07-31	20:00:00	212.833	169	14.43	14.43	4.206	309.2	112.3	1113120	404280	260.132	315.252	794.45	72.0742	0	929.61	69.85	7.75167	10.57	1.9131
2022-07-31	21:00:00	212.875	170	14.43	14.43	3.868	199.9	71.47	719640	257292	258.299	315.319	617.492	70.4683	0	929.843	70.1533	8.57417	11.07	1.23547
2022-07-31	22:00:00	212.917	171	14.43	14.44	3.479	106.4	38.38	383040	138168	256.377	314.867	389.908	69.6868	0	930.237	70.48	8.5905	12.08	0.628777
2022-07-31	23:00:00	212.958	172	13.8	14.41	3.071	39.56	15.64	142416	56304	254.003	313.293	156.033	67.8569	0	929.9	71.95	9.63067	14.59	0.203547
2022-08-01	00:00:00	213	173	13.41	13.52	2.536	7.241	4.393	26067.6	15814.8	251.593	312.193	32.2833	68.0257	0	929.598	72.1833	9.84067	13.59	0
2022-08-01	01:00:00	213.042	174	13.32	13.36	2.174	0.161	1.702	579.6	6127.2	249.266	311.506	6.15833	67.6896	0	929.21	46.4333	10.6035	15.1	0
2022-08-01	02:00:00	213.083	175	13.29	13.31	1.885	0	1.333	0	4798.8	247.74	311.97	3.7	68.9658	0	928.987	48.5	10.4522	15.1	0
2022-08-01	03:00:00	213.125	176	13.25	13.27	1.628	0.855	2.231	3078	8031.6	246.119	311.429	7.15833	68.5492	0	928.818	340.942	11.1317	15.1	0
2022-08-01	04:00:00	213.167	177	13.24	13.26	1.52	6.802	5.844	24487.2	21038.4	244.632	310.782	23.7	66.2857	0	928.792	309.377	11.5263	15.6	0
2022-08-01	05:00:00	213.208	178	13.27	13.34	1.459	25.06	22.82	90216	82152	243.395	310.645	93.45	65.8919	0	928.763	295.173	11.5768	15.6	0
2022-08-01	06:00:00	213.25	179	13.39	13.91	1.548	51.09	55.15	183924	198540	242.253	311.313	134.658	66.8648	0	928.932	292.91	10.763	15.1	0
2022-08-01	07:00:00	213.292	180	14.5	14.52	1.747	111.6	98.9	401760	356040	240.29	311.79	138.283	67.0635	0	928.898	293.167	10.159	14.09	0.130346
2022-08-01	08:00:00	213.333	181	14.49	14.5	2.154	203.5	151.1	732600	543960	238.312	312.292	167.742	65.6948	0	928.578	293.82	10.9477	15.1	0.821896
2022-08-01	09:00:00	213.375	182	14.49	14.5	2.497	316.5	203.3	1139400	731880	238.138	312.678	195.408	66.3474	0	928.473	292.49	10.5945	14.59	1.68682
2022-08-01	10:00:00	213.417	183	14.49	14.5	2.863	432.5	249.4	1557000	897840	238.68	311.65	219.2	66.9785	0	928.678	295.127	8.17933	11.58	2.51524
2022-08-01	11:00:00	213.458	184	14.46	14.48	3.126	539.5	289.6	1942200	1.04256e+06	239.136	310.626	238.742	68.5479	0	928.628	295.897	7.63433	11.58	3.25275
2022-08-01	12:00:00	213.5	185	14.46	14.47	3.406	624	316.1	2246400	1137960	239.677	309.217	255.242	69.6462	0	928.683	296.037	6.493	9.56	3.78116
2022-08-01	13:00:00	213.542	186	14.46	14.47	3.555	681.8	332.8	2454480	1198080	240.992	308.642	330.408	70.7885	0	928.47	295.337	6.51767	11.07	4.13208
2022-08-01	14:00:00	213.583	187	14.46	14.47	3.692	713.3	324.3	2567880	1167480	242.951	309.481	484.242	73.4505	0	928.377	296.177	6.4415	9.06	4.33466
2022-08-01	15:00:00	213.625	188	14.46	14.47	3.793	697.5	313.1	2511000	1127160	245.137	310.667	555.117	75.2217	0	928.718	290.017	5.89	8.05	4.18616
2022-08-01	16:00:00	213.667	189	14.46	14.47	3.805	608.1	292	2189160	1051200	245.695	310.885	516.075	75.0772	0	929.19	272.767	4.68133	7.05	3.51672
2022-08-01	17:00:00	213.708	190	14.46	14.47	3.704	522.8	255.1	1.88208e+06	918360	249.609	313.169	568.908	76.8055	0	929.597	269.828	5.13267	6.54	3.02944
2022-08-01	18:00:00	213.75	191	14.46	14.47	3.59	458.8	224.8	1651680	809280	251.261	313.941	650.533	77.5221	0	930.093	265.37	5.039	6.54	2.57001
2022-08-01	19:00:00	213.792	192	14.46	14.49	3.438	385.7	187.8	1388520	676080	253.301	314.561	716.575	78.1259	0	930.567	268.447	5.16633	6.54	2.07087
2022-08-01	20:00:00	213.833	193	14.49	14.5	3.074	252.5	123	909000	442800	256.327	315.657	607.825	80.4514	0	931.447	270.243	5.30133	7.05	1.33387
2022-08-01	21:00:00	213.875	194	14.49	14.5	2.585	105.5	52.99	379800	190764	292.796	315.916	263.492	83.8481	0	932.625	271.023	5.64833	7.55	0.636809
2022-08-01	22:00:00	213.917	195	14.49	14.52	2.131	45.6	23.5	164160	84600	301.903	315.813	108.325	86.9068	0	933.275	267.152	5.30217	7.05	0.271466
2022-08-01	23:00:00	213.958	196	13.58	14.18	1.807	19.95	10.12	71820	36432	306.123	314.923	45.075	88.2839	0	933.873	271.302	4.7975	6.54	0.061974
2022-08-02	00:00:00	214	197	13.39	13.46	1.789	5.353	2.705	19270.8	9738	312.188	314.138	11.4083	88.7016	0	934.383	280.38	4.57167	6.04	0
2022-08-02	01:00:00	214.042	198	13.32	13.36	1.758	0.622	0.727	2239.2	2617.2	296.432	314.712	1.99167	90.7621	0	934.88	282.27	4.138	5.54	0.066726
2022-08-02	02:00:00	214.083	199	13.28	13.3	1.168	0	1.338	0	4816.8	254.51	314.039	1.2	92.5834	0	935.47	278.77	3.6985	5.03	0
2022-08-02	03:00:00	214.125	200	13.25	13.27	0.625	0	2.255	0	8118	249.566	313.104	5.2	93.9846	0	935.977	271.337	3.40367	4.53	0
2022-08-02	04:00:00	214.167	201	13.24	13.26	0.389	6.964	6.218	25070.4	22384.8	247.339	312.339	24.325	94.8293	0	936.192	268.395	3.69183	5.54	0
2022-08-02	05:00:00	214.208	202	13.29	13.35	0.414	33.22	20.17	119592	72612	246.805	311.567	94.1167	93.4276	0	936.523	269.3	3.9445	5.54	0
2022-08-02	06:00:00	214.25	203	13.54	14.32	1.092	92.4	52.81	332640	190116	248.775	312.899	278.242	92.673	0	936.747	272.025	4.79733	7.05	0.242678
2022-08-02	07:00:00	214.292	204	14.53	14.54	1.699	185.6	100.1	668160	360360	261.254	313.884	372.992	90.9082	0	936.973	268.983	4.77167	6.54	0.997531
2022-08-02	08:00:00	214.333	205	14.5	14.52	2.593	319.3	161.7	1149480	582120	306.564	313.824	512.283	87.2464	0	937.085	271.122	4.338	6.04	2.01029
2022-08-02	09:00:00	214.375	206	14.49	14.5	3.086	222.6	116.4	801360	419040	325.358	317.085	431.033	87.7193	0	937.372	270.495	4.22167	6.04	1.55384
2022-08-02	10:00:00	214.417	207	14.5	14.5	2.744	192.5	100.9	693000	363240	324.89	315.223	411.492	85.7961	0	937.497	266.497	4.396	6.04	1.30286
2022-08-02	11:00:00	214.458	208	14.49	14.5	2.811	210.5	111.4	757800	401040	325.487	315.222	463.242	85.223	0	937.588	270.003	4.188	6.04	1.40538
2022-08-02	12:00:00	214.5	209	14.5	14.5	2.981	274.6	143	988560	514800	324.049	314.953	584.992	83.8779	0	937.553	272.47	4.39667	6.04	1.80763
2022-08-02	13:00:00	214.542	210	14.49	14.5	3.154	319.8	163.9	1151280	590040	319.81	314.9	632.575	83.1777	0	937.387	268.357	4.27167	5.54	2.07433
2022-08-02	14:00:00	214.583	211	14.46	14.49	3.549	530.4	259.3	1909440	933480	298.324	312.184	689.117	79.8472	0	936.838	265.962	4.038	5.03	3.23067
2022-08-02	15:00:00	214.625	212	14.46	14.47	3.978	487.6	240	1755360	864000	312.26	314.45	716.158	80.8956	0	936.897	268.827	3.9195	5.03	3.04703
2022-08-02	16:00:00	214.667	213	14.46	14.47	3.893	394.2	195.6	1419120	704160	324.759	316.299	716.825	82.5635	0	937.132	268.54	3.7665	5.03	2.48646
2022-08-02	17:00:00	214.708	214	14.46	14.47	3.479	341.4	167.5	1229040	603000	305.377	316.487	574.158	83.5897	0	937.165	269.185	4.06283	6.04	2.11324
2022-08-02	18:00:00	214.75	215	14.46	14.49	2.817	283.5	139.1	1020600	500760	259.84	314.82	442.992	83.3648	0	937.077	267.63	4.13	5.54	1.60341
2022-08-02	19:00:00	214.792	216	14.49	14.5	2.918	405.4	189.4	1459440	681840	248.142	311.562	742.95	79.2679	0	936.358	267.07	4.16283	5.54	1.96099
2022-08-02	20:00:00	214.833	217	14.5	14.5	3.013	272.1	128.3	979560	461880	248.796	314.196	701.742	79.5433	0	936.597	265.772	3.9705	5.54	1.27139
2022-08-02	21:00:00	214.875	218	14.49	14.51	2.411	130.9	64.7	471240	232920	251.339	315.999	456.95	83.6706	0	937.06	267.413	4.23833	6.04	0.571736
2022-08-02	22:00:00	214.917	219	14.49	14.53	2.012	90.3	45.75	325080	164700	249.77	314.71	450.7	83.1829	0	937.21	267.212	4.64667	6.04	0.20872
2022-08-02	23:00:00	214.958	220	13.53	13.89	1.551	16.92	15.67	60912	56412	250.217	314.94	134.325	86.6913	0	937.575	263.993	4.505	6.04	0
2022-08-03	00:00:00	215	221	13.39	13.45	0.696	2.599	4.109	9356.4	14792.4	247.996	312.246	15.45	88.8759	0	937.67	267.03	4.79667	6.54	0
2022-08-03	01:00:00	215.042	222	13.32	13.36	0.478	0	1.826	0	6573.6	249.752	311.204	3.65833	89.3337	0	937.677	270.655	4.54667	6.54	0
2022-08-03	02:00:00	215.083	223	13.28	13.3	0.627	0.328	0.872	1180.8	3139.2	295.895	312.057	1.2	90.7513	0	937.798	269.953	4.0375	5.54	0
2022-08-03	03:00:00	215.125	224	13.25	13.27	0.994	1.45	0.964	5220	3470.4	310.037	313.733	2.36667	91.9227	0	937.835	268.915	3.3975	5.03	0
2022-08-03	04:00:00	215.167	225	13.23	13.25	1.249	4.204	2.165	15134.4	7794	318.656	314.211	8.28333	91.6301	0	937.933	270.797	3.08733	5.03	0
2022-08-03	05:00:00	215.208	226	13.24	13.29	1.223	19.43	10.95	69948	39420	300.318	314.579	39.9917	91.8388	0	938.107	235.722	1.50867	4.53	0
2022-08-03	06:00:00	215.25	227	13.34	13.51	1.264	38.73	21.2	139428	76320	305.6	314.353	76.825	91.9599	0	937.963	273.258	3.89183	6.04	0.0264311
2022-08-03	07:00:00	215.292	228	13.9	14.51	1.509	97.5	50.04	351000	180144	303.52	313.8	183.867	91.3873	0	937.673	269.973	4.1455	5.54	0.434705
2022-08-03	08:00:00	215.333	229	14.53	14.54	1.984	158.7	82.7	571320	297720	311.158	313.368	314.908	89.5421	0	937.203	271.802	4.36933	7.05	0.925697
2022-08-03	09:00:00	215.375	230	14.5	14.52	2.523	239.9	125.8	863640	452880	299.851	314.221	416.075	86.6913	0	936.76	270.498	4.7635	6.54	1.54839
2022-08-03	10:00:00	215.417	231	14.49	14.5	3.037	445.5	243.2	1603800	875520	254.55	312.31	289.408	80.9664	0	936.107	270.542	4.54717	6.54	2.81706
2022-08-03	11:00:00	215.458	232	14.46	14.47	3.506	546.1	289.5	1965960	1042200	247.057	312.497	244.783	78.4852	0	935.108	272.005	4.66367	6.54	3.49057
2022-08-03	12:00:00	215.5	233	14.46	14.47	3.704	619.5	318.8	2230200	1147680	247.409	311.789	248.992	78.6846	0	934.21	265.097	5.4695	7.55	4.01882
2022-08-03	13:00:00	215.542	234	14.46	14.47	3.73	670.6	337.2	2414160	1213920	245.234	311.364	272.367	74.7984	0	933.418	270.562	7.1635	10.57	4.32704
2022-08-03	14:00:00	215.583	235	14.46	14.47	3.55	692.2	338.1	2491920	1217160	241.968	310.268	325.492	72.7156	0	932.12	275.643	7.558	10.57	4.2855
2022-08-03	15:00:00	215.625	236	14.46	14.47	3.486	663.9	316.8	2390040	1140480	241.461	310.181	412.992	72.295	0	931.18	276.295	7.86883	11.07	4.02816
2022-08-03	16:00:00	215.667	237	14.46	14.47	3.391	616	290.1	2217600	1.04436e+06	241.705	310.295	497.533	71.4606	0	929.998	271.063	8.01917	11.58	3.62371
2022-08-03	17:00:00	215.708	238	14.46	14.47	3.595	508.6	238	1830960	856800	242.485	311.035	522.117	71.2363	0	928.813	271.545	7.17333	10.57	2.99411
2022-08-03	18:00:00	215.75	239	14.46	14.47	3.567	428.2	197.9	1541520	712440	252.05	311.49	617.325	71.2551	0	927.513	282.573	9.04267	12.58	2.58636
2022-08-03	19:00:00	215.792	240	14.46	14.47	4.015	392.6	171.4	1413360	617040	242.708	312.568	684.492	69.1929	0	926.072	281.22	9.52133	13.09	2.41943
2022-08-03	20:00:00	215.833	241	14.46	14.47	3.754	232.9	102.2	838440	367920	252.55	313.35	502.575	70.0645	0	925.075	277.697	10.0415	15.1	1.57231
2022-08-03	21:00:00	215.875	242	14.46	14.47	3.543	104.4	48.14	375840	173304	269.735	312.675	235.908	69.2067	0	924.345	280.147	10.738	15.6	0.906744
2022-08-03	22:00:00	215.917	243	14.43	14.46	3.345	53.93	24.54	194148	88344	268.434	312.164	135.742	69.2439	0	923.823	283.67	11.0307	14.59	0.577594
2022-08-03	23:00:00	215.958	244	13.49	13.71	3.427	14.58	6.912	52488	24883.2	297.078	312.458	39.45	70.7237	0	923.467	282.153	10.6542	15.1	0.527508
2022-08-04	00:00:00	216	245	13.38	13.43	3.312	3.762	1.655	13543.2	5958	302.396	313.336	9.61667	76.2617	0	923.313	283.717	9.73967	13.09	0.50438
2022-08-04	01:00:00	216.042	246	13.32	13.35	3.221	0.529	0.114	1904.4	410.4	314.62	313.65	1.325	81.1332	0	922.888	285.793	10.093	13.09	0.763958
2022-08-04	02:00:00	216.083	247	13.28	13.3	3.047	0	0	0	0	322.311	314.118	1.2	84.7861	0	922.982	282.923	9.085	12.58	0.715925
2022-08-04	03:00:00	216.125	248	13.26	13.28	2.675	0	0.079	0	284.4	325.753	314.504	1.2	87.303	0	922.697	282.013	9.29483	12.58	0.632766
2022-08-04	04:00:00	216.167	249	13.24	13.26	2.524	0.443	0.612	1594.8	2203.2	333.093	313.536	3.36667	87.2245	0	922.583	282.76	9.19417	12.58	0.556027
2022-08-04	05:00:00	216.208	250	13.23	13.28	2.497	15.2	7.184	54720	25862.4	327.713	314.958	29.4917	91.2981	0	923.138	283.53	8.20433	11.07	0.391458
2022-08-04	06:00:00	216.25	251	13.4	14.13	2.4	54.88	25.22	197568	90792	329.985	314.057	111.908	88.4343	0.2	923.33	282.69	7.876	10.57	0.576146
2022-08-04	07:00:00	216.292	252	14.49	14.5	2.549	97.5	45.23	351000	162828	326.47	313.675	191.992	89.5129	0	923.082	282.597	8.892	11.58	1.03415
2022-08-04	08:00:00	216.333	253	14.5	14.5	2.754	114.9	53.37	413640	192132	327.85	313.24	241.7	87.9561	0	923.167	285.023	8.91833	11.58	1.23121
2022-08-04	09:00:00	216.375	254	14.49	14.5	2.865	150.4	70.24	541440	252864	331.153	314.499	322.992	92.3607	0	923.403	286.4	8.398	11.58	1.58697
2022-08-04	10:00:00	216.417	255	14.5	14.5	2.847	135.2	64.76	486720	233136	330.726	314.683	302.325	91.7292	0	923.553	284.067	7.59167	10.57	1.42441
2022-08-04	11:00:00	216.458	256	14.49	14.5	2.974	164.7	80.7	592920	290520	329.43	314.329	378.2	92.8018	0	923.957	291.183	6.837	10.07	1.6032
2022-08-04	12:00:00	216.5	257	14.5	14.5	2.823	201.6	99.8	725760	359280	329.635	317.089	457.242	97.5833	0.2	924.88	299.82	5.55317	8.05	1.72305
2022-08-04	13:00:00	216.542	258	14.49	14.5	2.679	313.3	149.1	1127880	536760	327.862	316.173	662.742	96.4463	0.2	925.762	290.74	5.2935	7.55	2.25283
2022-08-04	14:00:00	216.583	259	14.5	14.5	2.89	420.7	194.3	1514520	699480	322.623	314.939	682.158	94.7601	0	925.787	284.79	5.40233	7.55	2.87857
2022-08-04	15:00:00	216.625	260	14.49	14.5	3.024	337.6	160.8	1215360	578880	329.466	315.558	711.908	94.7541	0	926.088	289.457	5.2185	7.05	2.41001
2022-08-04	16:00:00	216.667	261	14.5	14.5	2.916	281.9	137.4	1.01484e+06	494640	328.148	316.353	608.45	89.5901	0	926.467	306.767	4.1025	6.54	1.8389
2022-08-04	17:00:00	216.708	262	14.49	14.5	2.919	316.9	149.3	1140840	537480	325.529	316.147	624.117	94.862	0	926.835	288.197	4.01017	6.04	2.03338
2022-08-04	18:00:00	216.75	263	14.5	14.5	2.44	109.6	55.3	394560	199080	326.301	317.747	247.408	95.1147	0	927.768	294.125	4.58733	7.05	0.903775
2022-08-04	19:00:00	216.792	264	14.49	14.51	1.877	100.8	50.34	362880	181224	323.791	317.346	225.117	97.2811	0	928.568	299.985	4.43017	7.05	0.697542
2022-08-04	20:00:00	216.833	265	14.53	14.53	1.502	52.1	26.59	187560	95724	322.995	316.957	115.158	99.0749	0	929.352	291.277	4.22167	6.04	0.348451
2022-08-04	21:00:00	216.875	266	14.11	14.48	1.34	33.2	16.8	119520	60480	321.459	316.338	72.95	99.4192	0	929.93	286.867	4.29633	6.54	0.206511
2022-08-04	22:00:00	216.917	267	13.59	13.94	1.293	17.11	8.6	61596	30960	316.961	315.52	36.7417	97.1658	0	930.417	288.5	5.61167	8.56	0.139668
2022-08-04	23:00:00	216.958	268	13.55	13.67	1.4	16.77	7.382	60372	26575.2	313.418	315.055	27.95	95.24	0.2	930.627	287.497	6.4095	10.07	0.109325
2022-08-05	00:00:00	217	269	13.41	13.46	1.37	1.006	1.551	3621.6	5583.6	312.827	315.325	3.575	94.4986	0	930.862	287.823	5.3445	7.55	0.0179362
2022-08-05	01:00:00	217.042	270	13.34	13.37	1.333	0	0.275	0	990	311.674	315.587	1.2	96.0187	0	930.903	293.167	5.33483	8.05	0.078713
2022-08-05	02:00:00	217.083	271	13.28	13.31	1.225	0	0	0	0	318.338	315.841	1.2	97.1644	0	930.892	288.407	5.0905	7.05	0.0531153
2022-08-05	03:00:00	217.125	272	13.26	13.28	1.178	0.192	0	691.2	0	320.301	315.918	1.2	98.3157	0	930.795	291.113	5.2005	7.55	0.0631637
2022-08-05	04:00:00	217.167	273	13.24	13.25	1.125	1.933	0.869	6958.8	3128.4	319.918	316.116	3.90833	99.6545	0	930.817	290.74	4.906	7.55	0.0636209
2022-08-05	05:00:00	217.208	274	13.23	13.26	1.104	10.6	5.026	38160	18093.6	320.328	315.882	20.95	99.5105	0	930.705	283.46	4.68917	7.05	0
2022-08-05	06:00:00	217.25	275	13.3	13.58	1.108	38.92	18.05	140112	64980	306.91	315.043	75.1583	97.8748	0	930.318	270.968	3.9945	6.04	0.0586626
2022-08-05	07:00:00	217.292	276	14.28	14.56	1.173	59.24	28.57	213264	102852	302.384	313.935	125.742	92.7277	0	929.63	270.115	4.04467	6.04	0.180739
2022-08-05	08:00:00	217.333	277	14.53	14.56	1.555	114.2	53.86	411120	193896	301.826	313.056	219.575	88.7758	0	928.61	273.82	4.55633	7.55	0.574072
2022-08-05	09:00:00	217.375	278	14.53	14.54	2.052	160.9	76.63	579240	275868	300.419	313.489	305.2	86.6769	0	927.903	274.983	4.93183	7.55	0.988249
2022-08-05	10:00:00	217.417	279	14.49	14.51	2.673	301.4	141.9	1085040	510840	294.055	313.235	494.825	84.5119	0	927.288	278.467	4.7815	7.05	1.95542
2022-08-05	11:00:00	217.458	280	14.5	14.5	3.095	279.9	130.8	1.00764e+06	470880	303.738	315.188	567.2	85.4625	0	926.71	276.302	4.27	6.54	1.91474
2022-08-05	12:00:00	217.5	281	14.49	14.5	3.17	330.9	159.8	1191240	575280	308.846	314.486	605.658	84.705	0.2	925.872	278.217	5.30217	8.56	2.31403
2022-08-05	13:00:00	217.542	282	14.46	14.47	3.737	454.6	214.1	1636560	770760	309.578	314.438	784.408	84.922	0	925.578	281.313	5.77233	8.05	3.23712
2022-08-05	14:00:00	217.583	283	14.46	14.47	3.353	233.6	117.5	840960	423000	322.713	317.943	517.95	90.4147	0	925.538	278.84	5.76383	9.06	1.95819
2022-08-05	15:00:00	217.625	284	14.5	14.5	2.558	194.8	100.9	701280	363240	325.084	317.018	435.075	93.3054	1.2	925.387	278.28	5.43733	7.55	1.49507
2022-08-05	16:00:00	217.667	285	14.49	14.5	2.312	211.6	107	761760	385200	323.066	315.52	437.95	94.1073	0.8	925.37	276.763	4.9655	7.55	1.46287
2022-08-05	17:00:00	217.708	286	14.49	14.5	2.298	172.4	87.8	620640	316080	323.818	315.794	369.617	94.6729	0.4	925.48	280.17	5.13283	7.05	1.24767
2022-08-05	18:00:00	217.75	287	14.49	14.5	2.182	137.7	70.14	495720	252504	324.125	316.104	295.575	95.2381	0.6	925.64	277.37	5.05033	7.05	1.00674
2022-08-05	19:00:00	217.792	288	14.5	14.5	1.971	82.5	42.84	297000	154224	325.099	316.336	181.492	96.3448	1	925.813	273.39	4.6885	7.05	0.642118
2022-08-05	20:00:00	217.833	289	14.5	14.52	1.837	61.02	31.7	219672	114120	327.395	315.884	129.95	96.7867	0.8	926.015	271.467	4.27917	6.54	0.450707
2022-08-05	21:00:00	217.875	290	14.5	14.53	1.737	34.75	18.27	125100	65772	326.45	316.036	74.075	95.1462	0	926.247	275.107	4.53017	6.54	0.273543
2022-08-05	22:00:00	217.917	291	14.49	14.53	1.718	23.81	11.94	85716	42984	326.637	315.503	47.5333	95.4578	0	926.375	276.133	4.9815	7.05	0.22398
2022-08-05	23:00:00	217.958	292	13.51	13.81	1.731	8.52	3.808	30672	13708.8	327.395	315.95	16.075	97.4571	0	926.582	276.507	5.0175	7.55	0.189256
2022-08-06	00:00:00	218	293	13.39	13.45	1.602	0.945	0.136	3402	489.6	327.234	316.284	1.61667	98.505	0	926.897	279.54	4.68033	6.54	0.0753609
2022-08-06	01:00:00	218.042	294	13.34	13.37	1.538	0.264	0	950.4	0	326.392	315.783	1.2	98.913	0	926.933	286.003	4.68	7.05	0.152495
2022-08-06	02:00:00	218.083	295	13.29	13.32	1.583	0.065	0	234	0	325.843	315.857	1.2	98.9972	0	926.95	286.073	4.81417	7.05	0.174078
2022-08-06	03:00:00	218.125	296	13.26	13.28	1.506	0.25	0	900	0	324.582	316.202	1.2	99.4605	0.2	926.93	283.74	4.4965	6.54	0.139383
2022-08-06	04:00:00	218.167	297	13.24	13.26	1.427	1.921	0.76	6915.6	2736	323.529	316.034	3.2	99.6447	0	926.947	283.6	4.363	7.05	0.120645
2022-08-06	05:00:00	218.208	298	13.23	13.26	1.401	8.98	4.319	32328	15548.4	322.915	315.902	17.6583	99.2745	0	926.977	282.853	5.09183	7.55	0
2022-08-06	06:00:00	218.25	299	13.29	13.36	1.397	22.48	11.09	80928	39924	321.876	315.87	46.7417	99.7028	0	927.167	281.593	4.60617	7.05	0.145864
2022-08-06	07:00:00	218.292	300	13.46	14.09	1.449	56.48	26.68	203328	96048	321.534	315.525	111.992	99.5004	0.2	927.145	285.84	5.05733	7.05	0.38905
2022-08-06	08:00:00	218.333	301	14.53	14.54	1.658	111.5	51.58	401400	185688	321.606	315.271	222.908	97.8772	0	926.988	290.11	4.77217	7.05	0.739797
2022-08-06	09:00:00	218.375	302	14.53	14.53	1.922	164.6	74.93	592560	269748	314.085	315.405	333.617	94.5474	0	926.748	287.333	4.8905	7.55	1.10303
2022-08-06	10:00:00	218.417	303	14.5	14.53	2.299	288.3	134.3	1037880	483480	296.438	313.898	458.45	90.7218	0	926.393	283.413	2.74417	6.04	1.72127
2022-08-06	11:00:00	218.458	304	14.47	14.5	3.207	491.4	240.9	1769040	867240	261.963	312.243	393.325	84.362	0	925.777	292.84	2.7935	4.53	3.04666
2022-08-06	12:00:00	218.5	305	14.46	14.47	3.791	592.9	287.5	2134440	1035000	264.028	313.188	548.575	81.3112	0	925.242	269.05	3.10333	4.53	3.73385
2022-08-06	13:00:00	218.542	306	14.43	14.46	4.367	637.9	313.3	2296440	1127880	251.911	313.361	398.283	78.6337	0	924.677	261.45	2.91133	4.53	3.98338
2022-08-06	14:00:00	218.583	307	14.43	14.43	3.96	629.6	307.5	2266560	1107000	246.343	311.003	311.867	75.5794	0	923.837	253.377	2.93583	4.53	3.77548
2022-08-06	15:00:00	218.625	308	14.42	14.43	4.307	658.8	317.9	2371680	1144440	243.821	310.861	333.908	74.4985	0	922.772	233.973	2.28217	3.52	3.78715
2022-08-06	16:00:00	218.667	309	14.43	14.43	4.343	618.6	295.5	2226960	1063800	241.995	309.995	414.742	72.4961	0	922.193	233.632	1.753	3.52	3.34233
2022-08-06	17:00:00	218.708	310	14.43	14.43	5.407	540.9	252.3	1947240	908280	231.881	300.621	507.242	64.1165	0	921.907	243.643	0.0333333	1.01	2.77333
2022-08-06	18:00:00	218.75	311	14.42	14.43	6.012	473.3	215.4	1703880	775440	241.856	309.706	594.367	71.1893	0	921.668	238.358	0.856333	4.03	2.32504
2022-08-06	19:00:00	218.792	312	14.43	14.43	5.215	402.1	177.1	1447560	637560	249.641	316.821	673.408	76.0566	0	921.107	189.727	1.68667	3.52	1.85275
2022-08-06	20:00:00	218.833	313	14.43	14.44	4.438	303.4	125.4	1092240	451440	246.656	314.126	688.367	75.6234	0	921.015	159.937	1.0565	4.53	1.12818
2022-08-06	21:00:00	218.875	314	14.46	14.47	3.846	200.5	76.5	721800	275400	245.893	313.563	613.575	75.8582	0	920.985	142.173	0.544667	3.52	0.516379
2022-08-06	22:00:00	218.917	315	14.48	14.5	2.924	107.7	37.56	387720	135216	248.771	315.751	411.7	79.9329	0	921.193	168.53	1.53517	4.03	0.0701445
2022-08-06	23:00:00	218.958	316	13.6	14.09	1.539	14.76	12.86	53136	46296	247.141	314.812	155.825	84.815	0	921.75	226.622	0.109167	2.01	0
2022-08-07	00:00:00	219	317	13.43	13.5	-0.418	0.209	4.268	752.4	15364.8	242.859	310.684	10.3667	93.1446	0	921.642	273.463	0.863667	3.02	0
2022-08-07	01:00:00	219.042	318	13.36	13.4	-1.312	0	2.716	0	9777.6	241.166	307.626	1.7	93.9479	0	921.45	263.342	0.5285	3.02	0
2022-08-07	02:00:00	219.083	319	13.3	13.33	-1.859	0	2.715	0	9774	242.072	305.969	1.2	94.6452	0	921.36	268.513	0.042	2.01	0
2022-08-07	03:00:00	219.125	320	13.26	13.28	-2.097	0	3.835	0	13806	240.805	303.566	1.90833	92.671	0	921.013	194.918	0.755	4.03	0
2022-08-07	04:00:00	219.167	321	13.23	13.25	-1.275	1.095	4.328	3942	15580.8	242.465	304.327	11.3667	90.7015	0	920.598	264.59	2.09633	4.53	0
2022-08-07	05:00:00	219.208	322	13.23	13.29	-1.225	14.19	12.41	51084	44676	245.963	303.963	36.825	87.7238	0	920.58	283.958	0.2855	4.03	0
2022-08-07	06:00:00	219.25	323	13.41	13.87	-0.3	46.28	28.37	166608	102132	261.613	304.063	94.2	84.2459	0	920.523	259.755	0.578667	5.03	0
2022-08-07	07:00:00	219.292	324	14.57	14.6	0.621	99.9	56.15	359640	202140	273.527	305.797	204.033	83.199	0	920.267	286.833	0.570333	3.52	0.213812
2022-08-07	08:00:00	219.333	325	14.56	14.57	1.602	118.7	64.33	427320	231588	293.987	309.987	234.075	86.3187	0	920.295	283.302	0.460833	3.02	0.421144
2022-08-07	09:00:00	219.375	326	14.53	14.56	1.978	133.8	74.87	481680	269532	311.429	312.479	286.325	86.9329	0	920.318	262.15	1.03167	4.53	0.570613
2022-08-07	10:00:00	219.417	327	14.53	14.54	2.169	154.6	87.9	556560	316440	318.206	314.073	339.825	86.6446	0	920.475	272.82	2.74367	4.53	0.883312
2022-08-07	11:00:00	219.458	328	14.5	14.52	2.636	359.6	196.7	1294560	708120	311.399	311.169	678.992	82.2804	0	920.465	275.713	3.221	5.03	2.17966
2022-08-07	12:00:00	219.5	329	14.49	14.5	3.544	390.9	208.1	1407240	749160	303.4	313.72	662.7	81.0765	0	920.547	268.13	3.346	5.03	2.53123
2022-08-07	13:00:00	219.542	330	14.46	14.48	3.988	601.1	322.6	2163960	1161360	271.538	311.558	509.825	77.5875	0	920.16	263.153	3.1955	5.03	3.76166
2022-08-07	14:00:00	219.583	331	14.43	14.46	4.72	587.9	308.7	2116440	1111320	243.326	305.636	322.992	78.5574	0	920.112	318.445	0.377333	3.52	3.29942
2022-08-07	15:00:00	219.625	332	14.4	14.41	5.823	629.6	324.2	2266560	1167120	239.925	297.775	391.117	68.0242	0	920.107	273.67	0.025	1.51	3.50622
2022-08-07	16:00:00	219.667	333	14.37	14.38	7.083	601.4	295.3	2165040	1063080	215.071	287.251	426.7	61.6539	0	920.108	252.7	0	0	3.31206
2022-08-07	17:00:00	219.708	334	14.38	14.38	7.077	550.5	263	1981800	946800	225.441	298.521	518.908	64.6434	0	920.442	255.43	0	0	2.91949
2022-08-07	18:00:00	219.75	335	14.37	14.38	6.711	442.6	207.2	1593360	745920	254.118	312.528	581.908	77.3386	0	920.888	265.44	0.075	1.51	2.23487
2022-08-07	19:00:00	219.792	336	14.37	14.42	4.687	177.4	91.2	638640	328320	320.925	325.315	347.117	97.677	0	922.098	268.7	0.4775	2.01	0.820288
2022-08-07	20:00:00	219.833	337	14.46	14.48	2.665	125.7	65.31	452520	235116	321.325	322.093	255.492	99.687	0	922.5	267.078	1.22433	3.02	0.448954
2022-08-07	21:00:00	219.875	338	14.49	14.51	1.77	67.56	35.64	243216	128304	317.849	319.583	141.367	99.9786	0	922.822	266.7	0.872833	2.52	0.0575889
2022-08-07	22:00:00	219.917	339	14.42	14.53	1.164	29.45	16.06	106020	57816	320.776	318.581	60.6583	99.997	0	923.105	267.258	1.82833	4.03	0
2022-08-07	23:00:00	219.958	340	13.54	13.84	0.723	10.49	5.993	37764	21574.8	314.637	317.882	22.8667	99.997	0	923.137	258.793	1.64433	3.52	0
2022-08-08	00:00:00	220	341	13.42	13.48	0.455	1.957	1.254	7045.2	4514.4	313.56	317.096	3.325	99.997	0	923.068	256.597	2.1295	4.03	0
2022-08-08	01:00:00	220.042	342	13.35	13.39	0.299	0	0.126	0	453.6	311.061	316.943	1.2	99.997	0	923.038	259.023	2.64367	4.53	0
2022-08-08	02:00:00	220.083	343	13.3	13.33	0.174	0	0.602	0	2167.2	293.572	315.652	1.2	99.997	0	922.887	269.245	2.0295	4.03	0
2022-08-08	03:00:00	220.125	344	13.26	13.28	-0.18	0	1.337	0	4813.2	250.266	313.222	1.2	99.997	0	922.653	275.005	2.42483	5.03	0
2022-08-08	04:00:00	220.167	345	13.24	13.25	-0.892	0	3.12	0	11232	235.824	309.994	6.2	99.1725	0	922.355	268.272	3.54867	6.54	0
2022-08-08	05:00:00	220.208	346	13.23	13.26	-1.146	8.84	9.27	31824	33372	235.983	307.641	30.8667	98.1481	0	922.045	281.442	1.27517	4.53	0
2022-08-08	06:00:00	220.25	347	13.31	13.38	-1.347	27.43	21.23	98748	76428	236.347	306.254	76.6167	97.1102	0	921.832	279.057	1.29217	3.02	0
2022-08-08	07:00:00	220.292	348	13.47	14.04	-0.874	56.03	37.87	201708	136332	239.617	306.17	117.533	95.6146	0	921.708	284.882	2.10533	4.03	0
2022-08-08	08:00:00	220.333	349	14.6	14.62	-0.231	100	59.34	360000	213624	282.011	308.352	201.408	92.6091	0	921.312	278.223	0.460333	3.52	0.226671
2022-08-08	09:00:00	220.375	350	14.59	14.6	0.759	160.6	90.1	578160	324360	298.62	309.69	330.825	89.972	0	920.898	262.907	1.0995	2.52	0.655638
2022-08-08	10:00:00	220.417	351	14.57	14.57	1.614	247	137.2	889200	493920	300.364	310.654	485.908	86.5917	0	920.487	256.9	1.3765	3.02	1.27153
2022-08-08	11:00:00	220.458	352	14.49	14.53	2.828	320.8	178.4	1154880	642240	300.673	311.193	599.075	82.3068	0	920.237	252.98	0.655	2.01	1.74052
2022-08-08	12:00:00	220.5	353	14.46	14.49	4.001	296.6	165	1067760	594000	301.321	306.881	626.7	80.361	0	920.147	199.652	0	0	1.65345
2022-08-08	13:00:00	220.542	354	14.46	14.47	4.124	273.5	153.3	984600	551880	311.295	314.755	591.658	81.2376	0	920.075	201.748	0.025	1.01	1.51773
2022-08-08	14:00:00	220.583	355	14.46	14.47	4.289	287.8	160.3	1036080	577080	307.273	310.853	615.283	82.1081	0	919.623	230.2	0	0	1.59388
2022-08-08	15:00:00	220.625	356	14.46	14.47	4.536	243.5	137.4	876600	494640	306.161	308.931	552.242	80.8536	0	919.558	230.2	0	0	1.33763
2022-08-08	16:00:00	220.667	357	14.46	14.47	3.922	232	133.9	835200	482040	319.679	316.529	524.075	89.2062	0	919.562	243.088	0.0333333	1.51	1.21389
2022-08-08	17:00:00	220.708	358	14.46	14.47	3.225	224.1	128.1	806760	461160	320.04	316.22	483.95	91.7145	0	919.553	266.283	0	0.5	1.09625
2022-08-08	18:00:00	220.75	359	14.46	14.48	2.92	187.2	105.8	673920	380880	321.852	318.462	411.158	93.3688	0	919.607	225.273	0.503333	2.52	0.842492
2022-08-08	19:00:00	220.792	360	14.5	14.51	1.971	88.7	52.43	319320	188748	321.529	318.682	200.408	96.7111	0	919.635	134.777	1.41	2.52	0.364949
2022-08-08	20:00:00	220.833	361	14.53	14.54	1.214	66.72	39.65	240192	142740	317.944	317.101	146.617	97.4965	0.2	919.705	133.73	1.20833	2.52	0.096572
2022-08-08	21:00:00	220.875	362	14.02	14.51	1.037	38.71	22.96	139356	82656	318.1	317.126	85.325	97.7992	0	919.72	135.193	1.16517	3.02	0
2022-08-08	22:00:00	220.917	363	13.64	14	0.913	15.03	9.54	54108	34344	319.17	317.796	32.6583	99.3487	0.8	919.825	135.92	1.71017	3.02	0
2022-08-08	23:00:00	220.958	364	13.47	13.55	0.462	3.883	3.882	13978.8	13975.2	316.889	317.228	9.075	99.9182	0.4	919.938	140.05	0.813833	2.01	0
2022-08-09	00:00:00	221	365	13.38	13.42	0.301	0	1.467	0	5281.2	316.131	316.437	1.36667	99.8411	0.8	920.18	135.313	1.26733	2.52	0
2022-08-09	01:00:00	221.042	366	13.33	13.35	0.239	0	1.027	0	3697.2	314.977	316.392	1.2	99.9635	0.6	920.333	135.29	1.78633	3.52	0
2022-08-09	02:00:00	221.083	367	13.28	13.3	0.207	0	0.865	0	3114	314.671	316.393	1.2	99.9755	0.2	920.307	142.593	2.01233	3.52	0
2022-08-09	03:00:00	221.125	368	13.25	13.27	0.175	0	0.966	0	3477.6	315.555	316.682	1.2	99.997	0	920.375	144.273	1.66883	3.52	0
2022-08-09	04:00:00	221.167	369	13.23	13.24	0.156	0.728	1.755	2620.8	6318	315.524	316.567	2.075	99.997	0	920.502	137.017	1.2095	3.02	0
2022-08-09	05:00:00	221.208	370	13.21	13.23	0.158	5.519	6.437	19868.4	23173.2	314.33	316.454	13.325	99.997	0	920.588	143.667	1.28317	3.02	0
2022-08-09	06:00:00	221.25	371	13.22	13.27	0.18	20.45	21.24	73620	76464	314.194	316.49	51.7833	99.997	0	920.753	141.077	1.19133	3.02	0
2022-08-09	07:00:00	221.292	372	13.3	13.43	0.233	49.56	51.78	178416	186408	313.66	316.036	127.283	99.997	0	921.067	139	1.53483	3.02	0
2022-08-09	08:00:00	221.333	373	13.71	14.39	0.313	89.2	87.4	321120	314640	313.605	314.822	214.117	99.997	1	921.447	139.583	1.7855	3.52	0.229761
2022-08-09	09:00:00	221.375	374	14.59	14.6	0.421	174	157.2	626400	565920	311.81	313.122	389.825	98.5828	2.4	921.643	142.897	2.22167	4.53	0.766275
2022-08-09	10:00:00	221.417	375	14.6	14.6	0.66	247.9	220.1	892440	792360	310.129	311.836	549.492	95.6525	0.4	922.082	146.84	1.752	3.02	1.23679
2022-08-09	11:00:00	221.458	376	14.59	14.6	0.991	313.1	273.9	1127160	986040	311.313	310.013	712.575	95.2423	0.2	922.432	167.752	1.426	3.02	1.61485
2022-08-09	12:00:00	221.5	377	14.56	14.58	1.334	331.6	291.5	1193760	1049400	314.004	310.018	779.408	94.3628	0.4	922.963	186.887	0.636667	2.01	1.73613
2022-08-09	13:00:00	221.542	378	14.57	14.57	1.817	413.2	362.7	1487520	1305720	314.7	309.69	977.658	92.6492	0.4	923.323	202.532	0.973833	3.02	2.22758
2022-08-09	14:00:00	221.583	379	14.56	14.57	1.908	340.3	299.6	1225080	1078560	316.289	313.529	819.408	94.5849	0.6	923.863	207.858	1.06633	2.52	1.80629
2022-08-09	15:00:00	221.625	380	14.57	14.57	1.92	374.9	324.9	1349640	1169640	314.026	312.026	865.45	92.4657	0.4	924.167	187.235	0.982833	2.52	1.94362
2022-08-09	16:00:00	221.667	381	14.53	14.56	2.183	404.4	344.6	1455840	1240560	316.979	312.739	918.992	95.2108	0	924.522	184.41	1.43483	3.02	2.15364
2022-08-09	17:00:00	221.708	382	14.53	14.54	2.144	320	272.1	1152000	979560	317.604	314.704	743.2	97.3725	0.2	925.215	196.098	1.0575	2.52	1.56531
2022-08-09	18:00:00	221.75	383	14.53	14.54	1.88	267.6	225.3	963360	811080	317.311	315.877	607.367	98.3161	0.2	925.685	191.472	1.385	2.52	1.27652
2022-08-09	19:00:00	221.792	384	14.53	14.54	1.383	183.2	159.1	659520	572760	316.558	316.634	424.908	98.8916	0.4	926.163	182.57	1.26783	2.52	0.677345
2022-08-09	20:00:00	221.833	385	14.56	14.57	0.987	117.8	102.3	424080	368280	315.288	316.331	264.325	99.2928	0.2	926.603	164.937	1.51	3.02	0.357897
2022-08-09	21:00:00	221.875	386	14.57	14.57	0.67	58.76	51	211536	183600	315.708	316.733	128.117	99.9235	0	927.075	156.827	1.96217	4.03	0.037778
2022-08-09	22:00:00	221.917	387	14.41	14.57	0.433	24.93	21.1	89748	75960	316.599	316.368	52.7417	99.997	0.2	927.35	150.822	2.39067	4.53	0
2022-08-09	23:00:00	221.958	388	13.54	13.76	0.356	7.222	6.097	25999.2	21949.2	316.57	315.97	14.4917	99.997	0	927.637	157.203	2.04683	4.53	0
2022-08-10	00:00:00	222	389	13.43	13.48	0.319	0.956	0.828	3441.6	2980.8	316.616	315.785	1.7	99.997	0	927.968	170.743	1.77717	4.03	0
2022-08-10	01:00:00	222.042	390	13.35	13.39	0.284	0.004	0.006	14.4	21.6	316.487	316.18	1.2	99.997	0	928.183	201.295	2.06333	4.03	0
2022-08-10	02:00:00	222.083	391	13.3	13.33	0.162	0	0	0	0	316.05	316.125	1.2	99.997	0	928.492	223.4	2.36633	4.03	0
2022-08-10	03:00:00	222.125	392	13.27	13.29	0.081	0.452	0	1627.2	0	315.576	316.258	1.2	99.997	0	928.362	196.778	1.84483	4.03	0
2022-08-10	04:00:00	222.167	393	13.24	13.26	0.071	1.945	0.754	7002	2714.4	315.408	316.351	2.49167	99.997	0	928.08	188.1	2.451	4.03	0
2022-08-10	05:00:00	222.208	394	13.22	13.25	0.085	8.2	6.233	29520	22438.8	315.55	316.319	16.4917	99.997	0	927.645	188.1	2.26533	4.03	0
2022-08-10	06:00:00	222.25	395	13.27	13.34	0.112	23.25	19.4	83700	69840	315.505	316.261	52.6583	99.997	0	927.383	188.1	1.912	3.52	0
2022-08-10	07:00:00	222.292	396	13.45	13.67	0.157	66.84	59.09	240624	212724	314.84	316.264	148.992	99.997	0	928.273	188.1	1.4935	3.02	0.0203148
2022-08-10	08:00:00	222.333	397	14.04	14.58	0.258	118.4	111.1	426240	399960	312.101	314.246	285.575	99.997	0.6	928.458	186.653	1.6935	3.02	0.388949
2022-08-10	09:00:00	222.375	398	14.59	14.6	0.381	166.6	156.6	599760	563760	311.513	312.352	408.992	99.1377	0.2	929.215	182.47	1.6185	3.02	0.716013
2022-08-10	10:00:00	222.417	399	14.6	14.6	0.647	226.9	207.4	816840	746640	311.493	311.035	535.2	96.0322	0.2	929.248	147.167	1.9275	3.52	1.12319
2022-08-10	11:00:00	222.458	400	14.56	14.59	0.978	338.3	299.7	1217880	1078920	309.942	309.012	760.7	90.0155	0.2	929.175	145.183	1.70167	3.02	1.81464
2022-08-10	12:00:00	222.5	401	14.56	14.57	1.346	422	359.4	1519200	1293840	305.525	308.085	847.325	86.487	0	929.01	147.283	1.93733	3.52	2.3477
2022-08-10	13:00:00	222.542	402	14.56	14.57	1.787	466.6	395.5	1679760	1423800	308.068	307.498	994.617	90.3026	0	929.003	147.027	1.89417	3.02	2.66608
2022-08-10	14:00:00	222.583	403	14.57	14.57	2.005	433.3	369.3	1559880	1329480	307.667	307.567	964.117	89.9577	0	928.963	133.097	1.71833	3.02	2.43917
2022-08-10	15:00:00	222.625	404	14.53	14.55	2.121	390	330.1	1404000	1188360	313.205	308.635	880.825	90.5644	0.2	928.855	131.533	1.5265	2.52	2.13922
2022-08-10	16:00:00	222.667	405	14.53	14.54	2.074	361.5	303.2	1301400	1091520	314.593	309.783	825.742	90.6832	0.2	928.823	126.632	1.55167	2.52	1.92797
2022-08-10	17:00:00	222.708	406	14.53	14.54	1.972	299.6	242.6	1078560	873360	314.441	310.791	651.783	92.3082	0	928.9	125.285	1.435	2.52	1.51723
2022-08-10	18:00:00	222.75	407	14.53	14.54	1.838	262.5	205.6	945000	740160	314.639	312.529	560.117	93.701	0.2	928.877	130.577	1.47667	3.02	1.25177
2022-08-10	19:00:00	222.792	408	14.53	14.54	1.755	278.3	195.8	1001880	704880	301.367	311.957	553.867	92.8508	0	928.628	132.97	1.68683	3.52	1.21673
2022-08-10	20:00:00	222.833	409	14.53	14.54	1.33	137.4	101.8	494640	366480	307.29	315.378	280.992	95.6241	0	928.902	125.325	2.35817	3.52	0.510711
2022-08-10	21:00:00	222.875	410	14.56	14.57	0.898	81.5	61.71	293400	222156	306.398	315.389	169.2	95.8546	0	929.058	114.377	2.0365	3.52	0.114926
2022-08-10	22:00:00	222.917	411	14.01	14.54	0.542	32.89	26.32	118404	94752	303.36	315.171	67.325	96.5998	0	929.055	120.327	2.71783	4.53	0
2022-08-10	23:00:00	222.958	412	13.53	13.65	0.25	6.873	7.102	24742.8	25567.2	300.894	314.878	15.95	97.3241	0	929.137	111.53	2.19033	4.53	0
2022-08-11	00:00:00	223	413	13.43	13.47	-0.026	0	1.926	0	6933.6	295.227	313.888	2.2	97.6215	0	929.062	106.327	2.64267	4.53	0
2022-08-11	01:00:00	223.042	414	13.35	13.39	-0.197	0	1.332	0	4795.2	296.187	312.82	1.2	96.3473	0	928.888	114.237	3.27017	4.53	0
2022-08-11	02:00:00	223.083	415	13.31	13.33	0.049	0	1.036	0	3729.6	305.914	313.471	1.2	95.8831	0	928.833	116.407	2.769	4.53	0
2022-08-11	03:00:00	223.125	416	13.26	13.29	0.203	0	1.143	0	4114.8	303.726	313.594	1.2	95.0558	0	928.675	118.747	2.8275	4.53	0
2022-08-11	04:00:00	223.167	417	13.24	13.26	0.233	0.783	1.961	2818.8	7059.6	303.395	313.709	2.2	95.5693	0	928.615	124.517	2.64383	4.53	0
2022-08-11	05:00:00	223.208	418	13.23	13.24	0.224	7.112	7.16	25603.2	25776	303.574	313.805	15.825	95.782	0	928.675	119.657	2.81833	4.53	0
2022-08-11	06:00:00	223.25	419	13.26	13.32	0.297	23.75	19.88	85500	71568	305.542	313.754	49.7833	96.2581	0	928.828	119.113	3.3035	5.03	0
2022-08-11	07:00:00	223.292	420	13.4	14.1	0.48	68.89	53.36	248004	192096	299.321	313.088	139.742	96.622	0	928.91	116.22	2.92833	4.53	0.0906082
2022-08-11	08:00:00	223.333	421	14.56	14.57	0.76	132.4	100	476640	360000	292.725	311.831	255.533	93.1585	0	929.075	120.97	2.64467	4.03	0.52427
2022-08-11	09:00:00	223.375	422	14.56	14.57	1.198	230.1	172.3	828360	620280	299.651	310.521	437.7	92.281	0	929.038	124.26	2.52717	4.03	1.22226
2022-08-11	10:00:00	223.417	423	14.56	14.57	1.832	283.1	212.4	1.01916e+06	764640	304.91	309.97	575.992	91.5997	0	929.262	117.223	2.20683	3.52	1.64055
2022-08-11	11:00:00	223.458	424	14.53	14.54	2.432	320.2	242	1152720	871200	308.979	308.759	697.992	90.4086	0	929.483	123.178	1.76	3.02	1.88778
2022-08-11	12:00:00	223.5	425	14.49	14.52	2.9	392.1	292.5	1411560	1053000	304.356	307.856	827.783	89.5695	0	929.54	124.592	1.86067	3.02	2.37359
2022-08-11	13:00:00	223.542	426	14.5	14.5	3.577	518.6	372.6	1866960	1341360	294.428	305.708	900.242	86.4067	0	929.55	125.42	2.01167	3.52	3.18551
2022-08-11	14:00:00	223.583	427	14.46	14.47	3.931	460.2	332	1656720	1195200	297.863	304.423	884.95	81.3328	0	929.922	119.968	0.939833	3.02	2.60906
2022-08-11	15:00:00	223.625	428	14.46	14.47	3.672	425.6	308.5	1532160	1110600	305.885	311.205	862.033	87.8527	0	930.083	117.508	2.70183	4.53	2.70233
2022-08-11	16:00:00	223.667	429	14.46	14.47	3.224	406.1	290.9	1461960	1.04724e+06	307.375	310.695	840.45	89.7721	0	930.462	135.418	2.76767	4.53	2.48776
2022-08-11	17:00:00	223.708	430	14.47	14.5	3.248	500.9	336.9	1803240	1212840	292.82	308.79	877.492	88.1069	0	930.513	123.248	2.98667	4.53	2.897
2022-08-11	18:00:00	223.75	431	14.49	14.5	2.829	332.8	219.4	1198080	789840	301.128	314.228	631.117	92.1809	0	931.207	125.787	2.64367	4.53	1.85992
2022-08-11	19:00:00	223.792	432	14.5	14.51	1.975	219.8	145.9	791280	525240	310.755	315.225	450.575	99.4397	0	931.657	128.617	2.76917	4.53	1.15103
2022-08-11	20:00:00	223.833	433	14.53	14.54	1.818	173.7	114.5	625320	412200	299.944	313.864	362.2	98.6262	0	932.057	129.837	2.87783	4.53	0.798134
2022-08-11	21:00:00	223.875	434	14.53	14.54	1.336	48.15	34.42	173340	123912	309.058	315.705	102.242	97.4936	0	932.725	135.08	2.24833	3.52	0.11359
2022-08-11	22:00:00	223.917	435	13.78	14.43	0.98	22.57	16.93	81252	60948	309.261	315.019	47.3667	96.926	0	932.82	122.13	2.54233	4.53	0
2022-08-11	23:00:00	223.958	436	13.49	13.59	0.798	4.672	4.331	16819.2	15591.6	310.492	314.225	10.2	95.8867	0	933.01	122.778	2.87817	4.03	0
2022-08-12	00:00:00	224	437	13.4	13.45	0.816	0.222	0.604	799.2	2174.4	312.52	314.353	1.2	95.8402	0	933.355	143.833	1.838	3.52	0
2022-08-12	01:00:00	224.042	438	13.34	13.37	0.617	0	0.411	0	1479.6	311.099	315.113	1.2	97.389	0	933.528	152.273	1.33317	3.02	0
2022-08-12	02:00:00	224.083	439	13.3	13.32	0.558	0	0.399	0	1436.4	310.054	314.451	1.2	97.5545	0	933.567	128.953	2.36617	4.03	0
2022-08-12	03:00:00	224.125	440	13.26	13.28	0.585	0	0.351	0	1263.6	306.98	314.256	1.2	97.1895	0	933.723	127.337	3.07017	5.03	0
2022-08-12	04:00:00	224.167	441	13.23	13.25	0.609	0.665	0.967	2394	3481.2	310.763	314.035	1.575	96.8484	0	933.967	131.29	2.703	4.03	0
2022-08-12	05:00:00	224.208	442	13.23	13.27	0.681	13.3	9.24	47880	33264	308.396	313.916	22.1167	98.2078	0	934.182	133.727	3.22033	5.03	0
2022-08-12	06:00:00	224.25	443	13.3	13.57	0.735	40.5	28.15	145800	101340	305.298	314.228	75.95	99.2441	0	934.407	139	3.32067	5.03	0
2022-08-12	07:00:00	224.292	444	14.11	14.5	0.749	70.56	49.58	254016	178488	301.203	314.168	138.7	99.8326	0	934.648	137.017	2.94517	5.03	0.185309
2022-08-12	08:00:00	224.333	445	14.56	14.57	1.002	129.9	89.8	467640	323280	310.214	313.388	259.492	99.3385	0	934.755	133.657	3.02	4.53	0.630798
2022-08-12	09:00:00	224.375	446	14.56	14.57	1.495	210.8	144.2	758880	519120	310.774	312.234	421.2	96.2497	0	934.712	138.697	3.29583	5.03	1.24356
2022-08-12	10:00:00	224.417	447	14.53	14.55	1.909	288.9	207.4	1.04004e+06	746640	272.174	312.084	389.325	92.6804	0	934.898	141.123	3.287	5.03	1.79257
2022-08-12	11:00:00	224.458	448	14.49	14.52	2.367	492.8	355	1774080	1278000	229.421	308.621	277.242	87.641	0	935.05	140.727	3.438	6.04	3.13464
2022-08-12	12:00:00	224.5	449	14.5	14.5	2.435	540.8	370.6	1.94688e+06	1334160	227.643	308.083	276.783	88.1595	0	935.248	143.923	3.64867	6.04	3.43266
2022-08-12	13:00:00	224.542	450	14.49	14.5	2.281	598.3	389.8	2153880	1403280	240.713	307.653	376.075	88.4762	0	935.072	137.25	4.873	8.05	3.78871
2022-08-12	14:00:00	224.583	451	14.5	14.5	2.254	648.3	401.3	2333880	1444680	230.485	305.605	309.367	84.5072	0	934.993	132.77	4.881	7.05	3.94332
2022-08-12	15:00:00	224.625	452	14.49	14.5	2.429	636.9	374.9	2292840	1349640	229.815	304.595	377.742	82.0857	0	935.068	131.253	4.17883	6.04	3.75101
2022-08-12	16:00:00	224.667	453	14.5	14.5	2.791	577.2	324.4	2.07792e+06	1167840	232.337	304.867	490.242	82.0851	0	935.18	128.72	3.3205	5.03	3.32796
2022-08-12	17:00:00	224.708	454	14.49	14.5	2.389	269.9	163.2	971640	587520	280.515	312.735	451.992	86.6565	0	935.958	121.302	3.28667	5.03	1.57028
2022-08-12	18:00:00	224.75	455	14.5	14.5	2.389	256.8	159.2	924480	573120	305.395	312.635	504.783	88.161	0	935.945	128.575	3.87583	6.04	1.49095
2022-08-12	19:00:00	224.792	456	14.49	14.5	2.136	126.9	80.9	456840	291240	320.779	315.156	264.867	90.7297	0	935.847	123.017	4.57167	6.54	0.809828
2022-08-12	20:00:00	224.833	457	14.5	14.52	1.84	94.9	59.39	341640	213804	316.481	314.648	195.242	91.4211	0	935.868	120.537	4.739	6.54	0.538007
2022-08-12	21:00:00	224.875	458	14.52	14.54	1.593	57.42	35.44	206712	127584	310.965	314.255	115.742	91.8043	0	935.942	116.267	4.46333	6.04	0.240406
2022-08-12	22:00:00	224.917	459	13.7	14.02	1.425	15.78	10.16	56808	36576	307.985	313.895	32.7	91.3034	0.2	935.9	88.89	4.65617	7.55	0.0251581
2022-08-12	23:00:00	224.958	460	13.48	13.57	1.408	3.855	2.575	13878	9270	308.875	313.285	7.65833	90.3815	0	935.808	82.3567	5.86467	8.05	0
2022-08-13	00:00:00	225	461	13.4	13.44	1.398	0.065	0.198	234	712.8	308.939	313.769	1.2	90.504	0	935.885	81.96	5.44567	8.05	0.0112869
2022-08-13	01:00:00	225.042	462	13.34	13.37	1.356	0	0.15	0	540	306.721	313.381	1.2	89.1556	0	935.65	76.8267	5.2345	7.55	0
2022-08-13	02:00:00	225.083	463	13.29	13.32	1.39	0	0.083	0	298.8	305.331	313.281	1.2	87.8474	0	935.388	75.1467	4.92317	7.55	0
2022-08-13	03:00:00	225.125	464	13.26	13.28	1.447	0	0.12	0	432	300.659	312.939	1.2	85.0634	0	935.04	77.41	5.71367	8.56	0
2022-08-13	04:00:00	225.167	465	13.24	13.25	1.384	0	0.824	0	2966.4	273.613	312.963	1.7	84.3845	0	934.847	77.5033	6.661	10.07	0
2022-08-13	05:00:00	225.208	466	13.23	13.25	1.091	6.314	5.844	22730.4	21038.4	251.8	312.27	21.1167	83.3634	0	934.813	76.36	6.52633	9.56	0
2022-08-13	06:00:00	225.25	467	13.28	13.72	1.086	43.01	26.78	154836	96408	253.507	310.797	144.325	79.5468	0	934.537	78.74	7.668	11.07	0
2022-08-13	07:00:00	225.292	468	14.52	14.53	1.446	122.6	77.6	441360	279360	254.704	312.374	314.075	77.8364	0	934.475	75.52	8.90933	11.58	0.430486
2022-08-13	08:00:00	225.333	469	14.53	14.54	1.372	149.8	95.5	539280	343800	243.597	312.237	354.658	76.1233	0	934.367	78.2267	9.26083	14.09	0.5612
2022-08-13	09:00:00	225.375	470	14.53	14.54	1.183	265.9	172.8	957240	622080	235.141	310.821	413.158	73.4426	0	934	74.3067	10.88	15.6	1.14933
2022-08-13	10:00:00	225.417	471	14.53	14.54	1.616	383.8	237.3	1381680	854280	237.773	310.893	420.075	70.4956	0	933.382	71.9267	12.2312	17.61	2.01645
2022-08-13	11:00:00	225.458	472	14.53	14.54	1.899	465.5	279.5	1675800	1006200	235.506	310.906	285.408	68.221	0	933.177	57.7583	13.2122	18.12	2.57948
2022-08-13	12:00:00	225.5	473	14.5	14.53	1.963	580.3	329.7	2.08908e+06	1186920	233.709	309.979	271.033	66.5182	0	933.288	61.59	12.4993	18.12	3.24911
2022-08-13	13:00:00	225.542	474	14.5	14.5	2.067	630.7	349	2270520	1256400	235	310.23	279.2	66.5965	0	933.105	58.9467	12.5832	17.61	3.55506
2022-08-13	14:00:00	225.583	475	14.49	14.5	2.343	653.7	355.8	2353320	1280880	235.407	309.787	276.617	67.7717	0	932.488	55.7533	11.4928	15.6	3.7932
2022-08-13	15:00:00	225.625	476	14.5	14.5	2.762	650	349.3	2340000	1257480	237.798	311.438	278.158	68.3326	0	931.86	52.3883	11.5932	15.6	3.89772
2022-08-13	16:00:00	225.667	477	14.49	14.5	3.087	626.8	331	2256480	1191600	242.149	312.129	338.992	68.8001	0	931.548	50.6433	10.2685	14.59	3.77589
2022-08-13	17:00:00	225.708	478	14.46	14.48	3.517	590.8	306.7	2126880	1104120	246.81	313.38	371.242	68.1454	0	931.197	49.17	9.975	13.59	3.58173
2022-08-13	18:00:00	225.75	479	14.46	14.47	3.621	467.4	235.5	1682640	847800	245.01	315.14	381.2	70.1941	0	931.167	47.6067	9.2285	13.59	2.86148
2022-08-13	19:00:00	225.792	480	14.46	14.47	3.604	372.1	179.3	1339560	645480	246.028	316.338	456.158	71.8175	0	930.973	46.16	8.817	13.09	2.23354
2022-08-13	20:00:00	225.833	481	14.46	14.48	3.184	250.1	115.3	900360	415080	245.513	316.573	449.658	72.905	0	930.985	46.09	8.993	12.58	1.38443
2022-08-13	21:00:00	225.875	482	14.5	14.5	2.218	61.72	33.37	222192	120132	244.515	315.725	153.908	74.9716	0	931.212	48.26	10.0418	14.09	0.285815
2022-08-13	22:00:00	225.917	483	13.74	14.41	1.181	27.18	14.99	97848	53964	244.851	312.681	81.2833	75.4843	0	931.51	46.3467	10.3852	14.59	0
2022-08-13	23:00:00	225.958	484	13.5	13.58	0.555	1.699	3.018	6116.4	10864.8	240.32	310.488	10.8667	74.9348	0	931.687	44.3167	10.8637	15.1	0
2022-08-14	00:00:00	226	485	13.41	13.45	-0.09	0	0.502	0	1807.2	242.671	308.222	1.2	74.2239	0	931.738	43.78	11.5848	15.6	0
2022-08-14	01:00:00	226.042	486	13.34	13.37	-0.667	0	0.284	0	1022.4	234.715	305.606	1.2	73.3501	0	931.607	45.11	12.0373	17.11	0
2022-08-14	02:00:00	226.083	487	13.28	13.32	-1.132	0	0.325	0	1170	231.137	303.383	1.2	72.6431	0	931.568	48.7267	12.1975	16.61	0
2022-08-14	03:00:00	226.125	488	13.25	13.27	-1.478	0	0.431	0	1551.6	227.861	301.772	1.2	73.1876	0	931.77	51.3267	11.77	16.1	0
2022-08-14	04:00:00	226.167	489	13.22	13.24	-1.66	0	1.103	0	3970.8	227.434	301.198	2.325	74.9961	0	931.685	49.7533	11.5093	15.6	0
2022-08-14	05:00:00	226.208	490	13.2	13.23	-1.667	6.227	5.745	22417.2	20682	228.712	300.809	21.0333	75.1682	0	931.987	52.23	12.0042	16.1	0
2022-08-14	06:00:00	226.25	491	13.27	13.33	-1.47	22.68	18.62	81648	67032	231.207	301.603	77.8667	75.9957	0	932.307	54.57	12.1725	17.11	0
2022-08-14	07:00:00	226.292	492	13.43	13.64	-1.112	93.4	74.27	336240	267372	233.228	303.039	334.033	77.5841	0	932.587	52.205	11.5768	15.6	0
2022-08-14	08:00:00	226.333	493	13.87	14.6	-0.453	187.2	137.2	673920	493920	233.598	305.767	391.658	77.7816	0	932.827	49.8317	10.8472	15.6	0
2022-08-14	09:00:00	226.375	494	14.59	14.6	0.531	288.2	184.5	1037520	664200	253.369	308.769	425.533	76.942	0	932.86	54.385	10.7373	15.1	1.11442
2022-08-14	10:00:00	226.417	495	14.56	14.58	1.323	238.8	138.4	859680	498240	278.307	311.777	474.408	79.3731	0	933.153	56.0433	9.2115	14.09	1.23232
2022-08-14	11:00:00	226.458	496	14.53	14.56	1.779	266.6	153.4	959760	552240	283.481	311.651	512.992	80.0537	0	933.11	57.9683	8.406	11.58	1.6112
2022-08-14	12:00:00	226.5	497	14.53	14.53	2.349	361.6	202.4	1301760	728640	286.275	311.815	624.283	79.3252	0	932.897	60.12	8.616	12.08	2.41792
2022-08-14	13:00:00	226.542	498	14.49	14.5	2.812	428.1	235.2	1541160	846720	286.547	312.607	690.533	78.8371	0	932.593	58.9067	8.69167	11.58	2.98826
2022-08-14	14:00:00	226.583	499	14.49	14.5	3.064	409.1	219.7	1472760	790920	300.879	312.979	682.783	79.7949	0	932.302	59.8367	8.06933	11.07	2.93117
2022-08-14	15:00:00	226.625	500	14.46	14.47	3.29	328.5	178.2	1182600	641520	318.881	314.001	634.2	80.918	0	932.217	59.0883	7.74267	10.57	2.51628
2022-08-14	16:00:00	226.667	501	14.46	14.47	3.066	249.6	135.4	898560	487440	315.429	315.079	504.158	84.7837	0	932.012	57.99	6.88817	10.07	1.96902
2022-08-14	17:00:00	226.708	502	14.46	14.48	2.943	214.1	116.6	770760	419760	318.071	315.191	458.283	86.972	0	932.173	60.0667	6.34967	8.56	1.6895
2022-08-14	18:00:00	226.75	503	14.5	14.5	2.49	174.8	93.7	629280	337320	319.245	314.605	356.867	89.0189	0	932.198	77.1533	6.41617	9.06	1.31979
2022-08-14	19:00:00	226.792	504	14.49	14.5	2.555	194.3	97	699480	349200	302.233	314.133	386.408	87.8419	0	932.128	78.0867	6.67683	9.06	1.34863
2022-08-14	20:00:00	226.833	505	14.49	14.5	2.248	121.3	59.17	436680	213012	282.397	313.917	261.575	88.7689	0	932.325	79.58	6.2825	9.56	0.811683
2022-08-14	21:00:00	226.875	506	14.49	14.5	2.069	78.08	37.36	281088	134496	284.029	314.479	170.2	88.7582	0	932.448	80.6533	6.70267	9.56	0.496162
2022-08-14	22:00:00	226.917	507	13.61	14.23	1.889	22.34	10.68	80424	38448	313.809	314.209	43.0333	88.675	0	932.9	80.7	6.5345	9.06	0.202308
2022-08-14	23:00:00	226.958	508	13.48	13.54	1.781	2.251	1.219	8103.6	4388.4	318.349	314.45	5.0587	88.8824	0	933.341	77.3522	6.04	8.56	0.0844625

## Sheet: Readme
Date	Date
Time	Time of Day
DecTime	Decimal Time, Day of Year
RN	Record Number
Batt_V_Min	Logger battery min over the hour
Batt_V_Avg	Logger battery average over the hour
LogTemp_C	Air temperature at 2m (oC)
SWRIn_Avg_Cor	Incoming shortwave radition, watts per metre square
SWROut_Avg_Cor	Outgoing shortwave radition, watts per metre square
SWR_J_In_m2	Incoming shortwave radition, total joules per metre square for the hour
SWR_J_Out_m2	Incoming shortwave radition, total joules per metre square for the hour
LWRIn_Avg_Cor	Incoming longwave radition, watts per metre square
LWROut_Avg_Cor	Outgoing longwave radition, watts per metre square
PAR_umolm2s	Photosynthetically active radiation, micromol per metre square
RH_pc	Relative humdity (%)
Rain_mm	Rainfall over the hour (millimetres)
AirPres_Actual_mbar	Airpressure actual (not sea-level equivlant)
WindDir_deg	Wind direction, degrees (north is 0/360)
WindSpd_ms	Average windspeed, metres per second
WindGust_ms	Maximum gust, metres per second
Melt_Mod_mmwe	Modelled melt, mm water equivalent (following Brock and Arnold 2000 with Arctic Modification. Lat 69.4, Long -49.9, RefLong -30, Summertime 1, Slope 4, Aspect 90, Elev 665, Met Elev 665, Albedo 0.43, Roughnes 0.00253
