# Supplementary material for: The encoded and expressed biosynthetic potential of Greenland Ice Sheet microbes
Source: Front Microbiol. 2025 Jul 31;16:1620548. doi: 10.3389/fmicb.2025.1620548 (PMC12350317; doi:10.3389/fmicb.2025.1620548)
Supplement: Supplementary file 3 [file Table_2.xlsx]

## Sheet: README
The following tabs are referenced in the manuscript:
seq_yield	sequencing yield
AS_TABLES	antiSMASH results
BGC_exp_over_half_samples	BGCs expressed in >50% of samples
expression_stats	RPKM values
coverage_top10	Coverage values
ice_gtdbtk-bac120-summary	Ice MAG taxonomy
cc_gtdbtk-bac120-summary	Cryoconite MAG taxonomy

## Sheet: seq_yield
Sample Type	Total Reads RNA	16S and 18S Reads (%)	16S and 18S Reads (Number)	Remaining Reads (%)	Remaining Reads (Number)	LSU Reads (%)	LSU Reads (Number)	mRNA Reads (%)	mRNA Reads (Number)	Metatranscriptome (Gigabases)	Metatranscriptome (Bases)	Unique Contigs	Metagenome (Gigabases)	Bacterial Contigs	Eukaryotic Contigs	Unclassified Contigs
Ice	692276652	85	588435154	15	103841497	65	67496973	35	36344523	0.5	503083	325	1.8	16857	62844	1218
Cryoconite	718838908	70	503187236	30	215651672	60	129391003	40	86260669	0.8	830502	552	1.9	50132	13641	1032
Cryoconite Metagenome				Ice Metagenome
Total length: 1844344067				Total length: 1954871221
Fragments: 99723				Fragments: 142842
Fragments N50: 49088				Fragments N50: 29593
Largest frg: 3836250				Largest frg: 2102885
Scaffolds: 101				Scaffolds: 261
Mean coverage: 58				Mean coverage: 29

## Sheet: AS_TABLES
Row Labels	Count of #BGC Name			Row Labels	Count of UniFam			Row Labels	Count of BiG-SCAPE class
CC	1384			CC	1301			CC	1384
EUK	23			EUK	23			EUK	23
NC	1			NC	1			NRPS	5
PROK	1360			PROK	1277			PKSI	6
ICE	444			ICE	410			PKS-NRP_Hybrids	1
EUK	60			EUK	54			PKSother	4
PROK	384			PROK	356			RiPPs	2
Grand Total	1828			(blank)				Terpene	5
				(blank)				NC	1
				Grand Total	1711			NRPS	1
								PROK	1360
								NRPS	151
								Others	190
								PKSI	21
								PKS-NRP_Hybrids	30
								PKSother	177
								RiPPs	303
								Saccharides	1
Row Labels	Count of contig_edge							Terpene	487
FALSE	964							ICE	444
CC	754	Total						EUK	60
EUK	16	CC						NRPS	13
PROK	738	Ice						Others	3
ICE	210	prok						PKSI	4
EUK	21	euk						PKS-NRP_Hybrids	3
PROK	189							PKSother	16
TRUE	864							RiPPs	1
CC	630							Terpene	20
EUK	7							PROK	384
NC	1							NRPS	40
PROK	622							Others	38
ICE	234							PKSI	2
EUK	39							PKS-NRP_Hybrids	12
PROK	195							PKSother	60
Grand Total	1828							RiPPs	65
								Terpene	167
								Grand Total	1828
Row Labels	Sum of STOIC_ICE_MGS_PROK.fasta	Sum of STOIC_CC_MGS_NC.fasta	Sum of STOIC_ICE_MGS_EUK.fasta	Sum of STOIC_CC_MGS_PROK.fasta	Sum of STOIC_CC_MGS_EUK.fasta
acyl_amino_acids	0	0	0	12	0
arylpolyene	12	0	0	58	0
betalactone	9	0	3	27	0
bottromycin	1	0	0	0	0
CDPS	0	0	0	2	0
cyanobactin	5	0	0	6	0
ectoine	0	0	0	1	0
fungal-RiPP	0	0	1	0	2
furan	0	0	0	1	0
hglE-KS	3	0	0	17	0
hserlactone	4	0	0	24	0
hybrid	36	0	4	91	2
indole	1	0	0	6	0
ladderane	0	0	0	7	0
lanthipeptide-class-i	0	0	0	10	0
lanthipeptide-class-ii	0	0	0	5	0
lanthipeptide-class-iv	1	0	0	2	0
lanthipeptide-class-v	0	0	0	4	0
LAP	2	0	0	5	0
lassopeptide	2	0	0	19	0
linaridin	5	0	0	8	0
NAPAA	9	0	0	42	0
NRPS	5	1	8	47	0
NRPS-like	19	0	4	55	4
nucleoside	0	0	0	1	0
oligosaccharide	0	0	0	1	0
other	1	0	0	6	0
phenazine	1	0	0	1	0
phosphonate	0	0	0	2	0
PKS-like	1	0	0	2	0
proteusin	1	0	0	2	0
ranthipeptide	1	0	0	13	0
redox-cofactor	6	0	0	21	0
resorcinol	0	0	0	5	0
RiPP-like	10	0	0	112	0
RRE-containing	20	0	0	63	0
siderophore	0	0	0	3	0
spliceotide	1	0	0	1	0
T1PKS	2	0	4	21	6
T2PKS	0	0	0	1	0
T3PKS	55	0	16	150	4
terpene	167	0	20	487	5
thioamitides	3	0	0	14	0
thiopeptide	1	0	0	3	0
transAT-PKS	0	0	0	1	0
transAT-PKS-like	0	0	0	1	0
Grand Total	384	1	60	1360	23
# types present	30	2	9	45	7

## Sheet: BGC_exp_over_half_samples
CRYOCONITE	ICE
gb_CC_PROK_contig_51269.region001_NRPS	gb_CC_EUK_contig_30061.region001_terpene
gb_CC_PROK_contig_30104.region001_arylpolyene	gb_ICE_EUK_contig_36605.region001_NRPS
gb_CC_PROK_contig_28159.region001_terpene:oligosaccharide	gb_ICE_EUK_scaffold_113916.region001_betalactone
gb_CC_PROK_contig_25086.region001_lassopeptide	gb_ICE_EUK_contig_55431.region001_T3PKS
gb_CC_PROK_contig_321.region001_lanthipeptide class v	gb_ICE_EUK_contig_49657.region001_T3PKS
gb_CC_PROK_contig_4083.region001_terpene	gb_ICE_EUK_contig_37930.region001_terpene
gb_CC_PROK_contig_8587.region001_NRPS:T1PKS:NRPS like:lanthipeptide class ii	gb_ICE_EUK_scaffold_62950.region001_NRPS
gb_CC_PROK_contig_8753.region001_NRPS:T1PKS:NRPS like	gb_ICE_EUK_contig_164015.region001_NRPS
gb_CC_PROK_contig_37230.region001_terpene	gb_ICE_EUK_contig_174870.region001_NRPS
gb_CC_PROK_contig_33933.region001_terpene
gb_CC_PROK_contig_69430.region001_T3PKS:terpene
gb_CC_PROK_contig_1032.region002_redox cofactor
gb_CC_PROK_contig_55579.region001_RiPP like
gb_CC_PROK_contig_5186.region001_terpene
gb_CC_PROK_contig_13115.region001_terpene
gb_CC_PROK_contig_103318.region001_lanthipeptide class v:thioamitides
gb_CC_PROK_contig_18236.region001_T1PKS:NRPS like:NRPS
gb_CC_PROK_contig_43430.region002_NRPS like
gb_CC_PROK_contig_4732.region001_terpene
gb_CC_PROK_contig_8921.region001_terpene
gb_CC_PROK_contig_5146.region001_terpene
gb_CC_PROK_contig_3233.region001_terpene
gb_CC_PROK_contig_27488.region001_terpene
gb_CC_PROK_contig_58352.region001_T1PKS
gb_ICE_PROK_contig_66531.region001_terpene
gb_CC_PROK_contig_82425.region001_NRPS
gb_CC_PROK_contig_707.region001_NRPS like
gb_CC_PROK_contig_43430.region001_NRPS
gb_CC_PROK_contig_25253.region002_NRPS
gb_CC_PROK_contig_11731.region001_NRPS
gb_CC_PROK_contig_21190.region001_terpene
gb_CC_PROK_contig_45245.region001_other
gb_CC_PROK_contig_30252.region001_terpene
gb_CC_PROK_contig_30037.region002_terpene
gb_CC_PROK_contig_5610.region001_NRPS like:NRPS:T1PKS
gb_CC_PROK_scaffold_54858.region001_terpene
gb_CC_PROK_contig_5470.region001_RiPP like
gb_CC_PROK_contig_54156.region001_NRPS like
gb_CC_PROK_contig_8699.region001_lanthipeptide class i
gb_CC_PROK_contig_30349.region001_T1PKS:NRPS
gb_CC_PROK_contig_5837.region001_terpene
gb_CC_PROK_scaffold_5835.region001_ranthipeptide
gb_CC_PROK_contig_48310.region001_NRPS like:NRPS:T1PKS
gb_CC_PROK_contig_3015.region001_T3PKS
gb_CC_PROK_contig_13739.region001_cyanobactin
gb_CC_PROK_contig_27507.region001_NRPS:T1PKS
gb_CC_PROK_contig_841.region001_terpene
gb_ICE_PROK_contig_66544.region001_RRE containing
gb_CC_PROK_contig_104141.region001_terpene
gb_CC_EUK_contig_30061.region001_terpene
gb_CC_EUK_contig_104635.region001_terpene
gb_CC_PROK_contig_22624.region002_betalactone:T1PKS
gb_CC_PROK_contig_11695.region001_terpene
gb_CC_PROK_contig_33575.region001_RRE containing
gb_CC_PROK_contig_27507.region002_redox cofactor
gb_ICE_PROK_contig_66542.region001_RiPP like
gb_CC_PROK_contig_46912.region001_T1PKS
gb_CC_PROK_contig_8760.region001_T3PKS
gb_CC_PROK_contig_48124.region002_NRPS
gb_CC_PROK_contig_46070.region001_NRPS like:NRPS:T1PKS
gb_CC_PROK_contig_46374.region001_terpene
gb_CC_PROK_contig_5837.region002_NRPS like:NRPS
gb_CC_PROK_contig_64875.region001_terpene
gb_CC_PROK_contig_30037.region001_terpene
gb_CC_PROK_contig_48124.region003_T1PKS:indole
gb_CC_PROK_contig_3344.region001_terpene
gb_CC_PROK_contig_69612.region001_spliceotide
gb_CC_PROK_contig_36867.region001_RiPP like
gb_CC_PROK_contig_28153.region001_cyanobactin
gb_ICE_PROK_contig_98509.region001_NRPS like
gb_CC_PROK_contig_2746.region001_NRPS:terpene
gb_CC_PROK_scaffold_14261.region001_terpene
gb_CC_PROK_contig_22624.region001_terpene:NRPS like
gb_CC_PROK_contig_34238.region001_lanthipeptide class iv
gb_CC_PROK_contig_36867.region002_terpene
gb_CC_PROK_contig_13618.region001_redox cofactor
gb_CC_PROK_contig_28150.region001_cyanobactin
gb_CC_PROK_contig_20492.region001_cyanobactin
gb_CC_PROK_contig_30348.region001_lanthipeptide class iv
gb_CC_PROK_contig_62205.region001_lanthipeptide class ii:proteusin
gb_CC_PROK_contig_6351.region001_terpene
gb_CC_PROK_contig_104361.region001_terpene
gb_CC_PROK_contig_16045.region001_betalactone
gb_CC_PROK_contig_2674.region001_cyanobactin

## Sheet: expression_stats
Subset	TotalGenes	ExpressedGenes	NeverExpressedGenes	PercentExpressed	PercentNeverExpressed	OverallAverageRPKM	OverallMedianRPKM
All	1453	860	593	59.1879	40.8121	553.751	146.583
Ice	1453	245	1208	16.8617	83.1383	1793.09	718.677
Cryoconite	1453	794	659	54.6456	45.3544	315.695	119.965
PROK	1384	817	567	59.0318	40.9682	364.195	136.07
EUK	69	43	26	62.3188	37.6812	2724.18	841.448
Ice + PROK	1384	214	1170	15.4624	84.5376	752.188	589.209
Ice + EUK	69	31	38	44.9275	55.0725	3408.38	1281.07
Cryoconite + PROK	1384	773	611	55.8526	44.1474	317.927	120.465
Cryoconite + EUK	69	21	48	30.4348	69.5652	208.949	101.877

## Sheet: coverage_top10
run.ID	ENV	#gene	gb|STOIC	gb|STOIC2	gb|STOIC3	gb|STOIC4	gb|STOIC5	gb|STOIC6	gb|STOIC7	gb|STOIC8	gb|STOIC9	gb|STOIC10	gb|STOIC11	gb|STOIC12	gb|STOIC13	gb|STOIC14	gb|STOIC15	gb|STOIC16	gb|STOIC17	gb|STOIC18	gb|STOIC19	gb|STOIC20
STOIC01	cryoconite	STOIC01	0.956056	0.741269	0.449516	1	0.389062	0.544646		0.190221	0.325658	0.0429752
STOIC02	cryoconite	STOIC02	0.768489	0.6228	0.262241	0.979859	0.499479	0.646745	0.187822	0.355817	0.517178	0.0768595
STOIC03	cryoconite	STOIC03	0.681672	0.255099	0.339696	0.939577	0.407292	0.3746	0.157379	0.243041	0.470395	0.0517906
STOIC04	cryoconite	STOIC04	0.652733	0.321319	0.415491	0.979355	0.626042	0.459267	0.258514	0.304782	0.436769
STOIC05	cryoconite	STOIC05	0.920686	0.810282	0.523375	1	0.678125	0.584134	0.0985552	0.372234	0.394737	0.15427
STOIC51	cryoconite	STOIC51	0.811361	0.712769	0.242047	1	0.570833	0.53006	0.192982	0.469665	0.556287	0.159504
STOIC52	cryoconite	STOIC52	1	0.517463	0.343292	0.928499	0.439583	0.415155		0.00535332	0.59576	0.0134986
STOIC53	cryoconite	STOIC53	0.698821	0.604638	0.300692	1	0.723958	0.465671	0.214138	0.299786	0.820175	0.0644628
STOIC54	cryoconite	STOIC54	0.942122	0.673093	0.373997	0.998489	0.597917	0.537531	0.487616	0.0792291	0.821272	0.180441
STOIC55	cryoconite	STOIC55	0.766345	0.797709	0.398893	1	0.357812	0.11206	0.335913	0.163455	0.87902	0.0997245
STOIC61	cryoconite	STOIC61	0.938907	0.834591	0.481881	1	0.560937	0.806475	0.155315	0.186652	0.508406	0.210468
STOIC62	cryoconite	STOIC62	0.77492	0.470802	0.318119	0.964753	0.177083	0.216649	0.330237	0.310849	0.297149	0.076584
STOIC63	cryoconite	STOIC63	0.608789	0.553507	0.325035	1	0.400521	0.258271	0.404025		0.804825	0.126997
STOIC64	cryoconite	STOIC64	0.214362	0.27382	0.457815	1	0.598437	0.371754	0.531476	0.12955	0.619518	0.147934
STOIC65	cryoconite	STOIC65	0.589496	0.290025	0.404426	0.974824	0.235417	0.34365	0.380805	0.350107	0.576389	0.0966942
STOIC66	cryoconite	STOIC66	0.299035	0.269908	0.288797	0.905337	0.2625	0.447883	0.192466	0.00999286	0.491228	0.0763085
STOIC67	cryoconite	STOIC67	0.575563	0.492875	0.142185	1	0.402604	0.287086	0.179051	0.298358	0.355994	0.141873
STOIC68	cryoconite	STOIC68	0.620579	0.548757	0.333333	0.994965	0.227083	0.228744	0.565015	0.0528194	0.608187	0.0958678
STOIC69	cryoconite	STOIC69	0.91104	0.241967	0.443983	1	0.3375	0.398079	0.453044	0.124197	0.565058	0.160606
STOIC70	cryoconite	STOIC70	0.303323	0.278849	0.334716	0.827291	0.05625	0.113127	0.401445	0.0242684	0.476974	0.0760331
STOIC71	cryoconite	STOIC71	0.904609	0.434199	0.534163	1	0.4625	0.525792	0.0944272	0.192719	0.236842	0.208264
STOIC72	cryoconite	STOIC72	1	0.537301	0.515076	1	0.556771	0.451441	0.469556	0.194861	0.817617	0.0966942
STOIC73	cryoconite	STOIC73	0.616292	0.502096	0.398617	1	0.709375	0.627179	0.45356	0.073162	0.528509	0.0578512
STOIC74	cryoconite	STOIC74	0.60343	0.629226	0.560996	1	0.320312	0.541444	0.315273	0.460385	0.497442	0.187052
STOIC75	cryoconite	STOIC75	0.60343	0.673652	0.475795	1	0.701042	0.686944	0.377193	0.339757	0.449196	0.131405
STOIC76	cryoconite	STOIC76	0.838156	0.692372	0.418257	1	0.448958	0.632871	0.360165	0.301213	0.45943	0.182094
STOIC77	cryoconite	STOIC77	0.530547	0.632858	0.271646	0.955186	0.215625	0.169691	0.135191	0.403997	0.505482	0.0969697
STOIC78	cryoconite	STOIC78	0.438371	0.586756	0.469433	1	0.644271	0.527926	0.294634	0.343326	0.616228	0.238567
STOIC79	cryoconite	STOIC79	0.741693	0.50936	0.475795	1	0.396875	0.322305	0.173375	0.30621	0.375365	0.148209
STOIC80	cryoconite	STOIC80	0.570204	0.500978	0.261687	0.996979	0.435417	0.314123	0.314757	0.170236	0.389254	0.218182
STOIC81	cryoconite	STOIC81	0.810289	0.291702	0.180636	0.920443	0.316146	0.210245	0.307018	0.0324768	0.595029	0.092562
STOIC82	cryoconite	STOIC82	0.513398	0.383347	0.531397	0.781974	0.619792	0.602633	0.410733	0.0103498	0.285088	0.126171
STOIC97	cryoconite	STOIC97	0.464094	0.472758	0.0384509	0.548338	0.0796875	0.0373533		0.114918		0.0801653
STOIC98	cryoconite	STOIC98	0.790997	0.33473		0.212487		0.0850231		0.151677		0.0809917
STOIC99	cryoconite	STOIC99	0.320472	0.513272	0.0163209	0.699899	0.0557292			0.143112	0.0113304	0.0966942
STOIC11	ice	STOIC11											0.179662		0.0781546		0.229314		0.412781	0.132509	0.326651	0.226202
STOIC12	ice	STOIC12													0.0454467	0.166964	0.232467	0.52418	0.258204	0.0795053	0.171384	0.00942507
STOIC13	ice	STOIC13											0.0389864	0.159298	0.185918	0.102496	0.178093	0.105354	0.126943	0.160777		0.0363538
STOIC14	ice	STOIC14											0.0789474		0.101394	0.0519905	0.154452		0.236615		0.160377	0.145954
STOIC15	ice	STOIC15											0.0354126	0.245774	0.122741			0.51468	0.149396	0.0883392	0.144654	0.129662
STOIC21	ice	STOIC21											0.0653021		0.713032		0.0433412	0.25734	0.722798		0.267296	0.0387774
STOIC22	ice	STOIC22														0.0986334	0.2829	0.404145	0.126943	0.169611	0.0609277
STOIC23	ice	STOIC23											0.130279		0.144259	0.129828	0.14736	0.107945	0.551813	0.0971731	0.067217	0.0654369
STOIC24	ice	STOIC24											0.143925	0.220416	0.13875		0.15524	0.120035				0.0539922
STOIC25	ice	STOIC25											0.0422352		0.756929	0.033571	0.230102	0.114853	0.464594	0.309187		0.029487
STOIC30	ice	STOIC30											0.273229		0.137373	0.10309	0.360914	0.348014		0.190813	0.0742925	0.0618015
STOIC31	ice	STOIC31											0.125731		0.776726	0.0454545	0.50985	0.0734024	0.129534	0.330389	0.154874	0.0464521
STOIC32	ice	STOIC32											0.0383366	0.221717	0.466517	0.040107	0.382979	0.580311	0.274611		0.173349	0.0242359
STOIC33	ice	STOIC33											0.105263		0.308315	0.00980392	0.303388	0.463731	0.326425		0.0617138	0.0464521
STOIC34	ice	STOIC34											0.071475		0.536753	0.0418895	0.296296		0.169257	0.210247	0.0416667	0.0585701
STOIC35	ice	STOIC35											0.104288		0.79067	0.0534759	0.245863	0.187392	0.865285	0.133392	0.232704	0.12495
STOIC36	ice	STOIC36											0.0552307		0.668618	0.0362448	0.259259	0.107945	0.573402	0.069788	0.27555	0.116063
STOIC37	ice	STOIC37												0.191157	0.268721	0.0341652	0.104019	0.190846			0.00117925	0.00848256
STOIC39	ice	STOIC39											0.0487329	0.0916775	0.492856	0.0573381	0.129236					0.0751313
STOIC40	ice	STOIC40											0.0581546	0.226268	0.151317	0.0528818		0.1019			0.0687893	0.0915578
STOIC41	ice	STOIC41											0.157245		0.19246				0.222798		0.0742925	0.029487
STOIC42	ice	STOIC42											0.0604288		0.372698		0.43814	0.0682211	0.197755
STOIC43	ice	STOIC43											0.118583		0.0247891	0.033571	0.384555	0.268566	0.121762		0.0459906
STOIC44	ice	STOIC44											0.0906433		0.461353		0.287628	0.274611	0.377375	0.185512	0.331368	0.0558772
STOIC45	ice	STOIC45											0.125406		0.187984		0.119779	0.0777202	0.302245		0.271619	0.0783627
STOIC46	ice	STOIC46											0.0425601		0.441728	0.0876411	0.240347	0.330743	0.458549		0.227987	0.0752659
STOIC47	ice	STOIC47												0.0942783	0.202617	0.0683304	0.162333	0.444732				0.023428
STOIC48	ice	STOIC48											0.111111		0.150456	0.1429	0.221434	0.224525	0.100173	0.0167845	0.0648585	0.105157
STOIC49	ice	STOIC49												0.19896	0.491823	0.0306001		0.148532	0.0932642		0.115959	0.0887303
STOIC50	ice	STOIC50												0.188557	0.186435		0.107959	0.0466321			0.103774	0.084691
STOIC92	ice	STOIC92											0.0204678		0.340334		0.118203	0.197755	0.62867	0.108657	0.145833	0.0807863
STOIC93	ice	STOIC93											0.0461339		0.0666208	0.177956		0.124352				0.0197926
STOIC94	ice	STOIC94											0.0981157		0.128077	0.0828877	0.248227	0.244387	0.357513
STOIC95	ice	STOIC95											0.00584795		0.37528	0.0332739			0.606218		0.0632862	0.0250438
STOIC96	ice	STOIC96												0.103381	0.64073		0.0740741		0.536269			0.015484
		clusters	CC	CC	CC	CC	CC	CC	ICE	CC	ICE	CC	ICE	ICE	ICE	ICE	ICE	ICE	ICE	ICE	ICE	ICE
		Column1	PROK	PROK	PROK	PROK	PROK	PROK	PROK	PROK	PROK	PROK	EUK	EUK	EUK	EUK	EUK	EUK	EUK	EUK	EUK	EUK
		Column2	contig	contig	contig	contig	contig	contig	contig	contig	contig	contig	contig	contig	contig	contig	contig	contig	contig	contig	scaffold	scaffold
		Column3	104361.region001|GC	16045.region001|GC	20492.region001|GC	2674.region001|GC	28150.region001|GC	30348.region001|GC	66542.region001|GC	34238.region001|GC	98509.region001|GC	62205.region001|GC	164015.region001|GC	168881.region001|GC	174870.region001|GC	36605.region001|GC	37930.region001|GC	49657.region001|GC	55431.region001|GC	96312.region001|GC	113916.region001|GC	62950.region001|GC
		Column4	DNA--Entryname=terpene--OS=104361--SMASHregion=region001--NR=2	DNA--Entryname=betalactone--OS=16045--SMASHregion=region001--NR=2	DNA--Entryname=cyanobactin--OS=20492--SMASHregion=region001--NR=2	DNA--Entryname=cyanobactin--OS=2674--SMASHregion=region001--NR=2	DNA--Entryname=cyanobactin--OS=28150--SMASHregion=region001--NR=2	DNA--Entryname=lanthipeptide-class-iv--OS=30348--SMASHregion=region001--NR=1	DNA--Entryname=RiPP-like--OS=66542--SMASHregion=region001--NR=3	DNA--Entryname=lanthipeptide-class-iv--OS=34238--SMASHregion=region001--NR=2	DNA--Entryname=NRPS-like--OS=98509--SMASHregion=region001--NR=4	DNA--Entryname=lanthipeptide-class-ii:proteusin--OS=62205--SMASHregion=region001--NR=1	DNA--Entryname=NRPS--OS=164015--SMASHregion=region001--NR=2--BG=2	DNA--Entryname=terpene--OS=168881--SMASHregion=region001--NR=1	DNA--Entryname=NRPS--OS=174870--SMASHregion=region001--NR=1	DNA--Entryname=NRPS--OS=36605--SMASHregion=region001--NR=1	DNA--Entryname=terpene--OS=37930--SMASHregion=region001--NR=2	DNA--Entryname=T3PKS--OS=49657--SMASHregion=region001--NR=1	DNA--Entryname=T3PKS--OS=55431--SMASHregion=region001--NR=3	DNA--Entryname=terpene--OS=96312--SMASHregion=region001--NR=1	DNA--Entryname=betalactone--OS=113916--SMASHregion=region001--NR=1	DNA--Entryname=NRPS--OS=62950--SMASHregion=region001--NR=1
Average cov			0.679437	0.514461	0.362582	0.931665	0.426792	0.408134	0.307723	0.212023	0.511751	0.120434	0.0882762	0.176498	0.327879	0.0714622	0.229233	0.237602	0.347822	0.152179	0.143369	0.0668094
overall av			0.4475										0.184113
max cov			1	0.834591	0.560996	1	0.723958	0.806475	0.565015	0.469665	0.87902	0.238567	0.273229	0.245774	0.79067	0.177956	0.50985	0.580311	0.865285	0.330389	0.331368	0.226202

## Sheet: ice_gtdbtk-bac120-summary
user_genome	classification	fastani_reference	fastani_reference_radius	fastani_taxonomy	fastani_ani	fastani_af	closest_placement_reference	closest_placement_radius	closest_placement_taxonomy	closest_placement_ani	closest_placement_af	pplacer_taxonomy	classification_method	note	other_related_references(genome_id,species_name,radius,ANI,AF)	msa_percent	translation_table	red_value	warnings
bin_1	d__Bacteria;p__Chloroflexota;c__Ktedonobacteria;o__Ktedonobacterales;f__Ktedonobacteraceae;g__DTNP01;s__	N/A	N/A	N/A	N/A	N/A	GCA_021828635.1	95	d__Bacteria;p__Chloroflexota;c__Ktedonobacteria;o__Ktedonobacterales;f__Ktedonobacteraceae;g__DTNP01;s__DTNP01 sp021828635	75.59	0.047	d__Bacteria;p__Chloroflexota;c__Ktedonobacteria;o__Ktedonobacterales;f__Ktedonobacteraceae;g__DTNP01;s__	taxonomic classification defined by topology and ANI	classification based on placement in class-level tree	N/A	90.76	11	0.89871	N/A
bin_10	d__Bacteria;p__Actinomycetota;c__Actinomycetia;o__Nanopelagicales;f__Nanopelagicaceae;g__PALSA-747;s__	N/A	N/A	N/A	N/A	N/A	N/A	N/A	N/A	N/A	N/A	d__Bacteria;p__Actinomycetota;c__Actinomycetia;o__Nanopelagicales;f__Nanopelagicaceae;g__PALSA-747;s__	ANI	classification based on placement in class-level tree	GCA_903916385.1, s__PALSA-747 sp903916385, 95.0, 79.21, 0.418; GCA_003151395.1, s__PALSA-747 sp003151395, 95.0, 79.17, 0.229; GCA_903932705.1, s__PALSA-747 sp903932705, 95.0, 78.99, 0.353; GCA_903827345.1, s__PALSA-747 sp903827345, 95.0, 78.88, 0.334; GCA_903897155.1, s__PALSA-747 sp903897155, 95.0, 78.85, 0.116; GCA_903933585.1, s__PALSA-747 sp903933585, 95.0, 78.75, 0.361; GCA_903838295.1, s__P…	94.72	11	0.97957	N/A
bin_11	d__Bacteria;p__Actinomycetota;c__Actinomycetia;o__Actinomycetales;f__Microbacteriaceae;g__Pseudolysinimonas;s__	N/A	N/A	N/A	N/A	N/A	GCA_019351995.1	95	d__Bacteria;p__Actinomycetota;c__Actinomycetia;o__Actinomycetales;f__Microbacteriaceae;g__Pseudolysinimonas;s__Pseudolysinimonas sp019351995	81.14	0.574	d__Bacteria;p__Actinomycetota;c__Actinomycetia;o__Actinomycetales;f__Microbacteriaceae;g__Pseudolysinimonas;s__	taxonomic classification defined by topology and ANI	classification based on placement in class-level tree	GCA_011620705.1, s__Pseudolysinimonas sp011620705, 95.0, 80.85, 0.638; GCA_002325245.1, s__Pseudolysinimonas sp002325245, 95.0, 79.19, 0.385; GCF_014653215.1, s__Pseudolysinimonas yzui, 95.0, 78.77, 0.355; GCA_019638805.1, s__Pseudolysinimonas sp019638805, 95.0, 78.74, 0.33; GCA_905479755.1, s__Pseudolysinimonas sp905479755, 95.0, 78.73, 0.352; GCA_023457615.1, s__Pseudolysinimonas sp023457615, 9…	95.29	11	0.98173	Genome not assigned to closest species as it falls outside its pre-defined ANI radius
bin_12	d__Bacteria;p__Bacteroidota;c__Bacteroidia;o__Cytophagales;f__Hymenobacteraceae;g__Hymenobacter;s__	N/A	N/A	N/A	N/A	N/A	N/A	N/A	N/A	N/A	N/A	d__Bacteria;p__Bacteroidota;c__Bacteroidia;o__Cytophagales;f__Hymenobacteraceae;g__Hymenobacter;s__	taxonomic classification defined by topology and ANI	classification based on placement in class-level tree	GCF_022631375.1, s__Hymenobacter sp022631375, 95.0, 85.91, 0.775; GCF_012275535.1, s__Hymenobacter artigasi, 95.0, 84.24, 0.759; GCF_018967845.1, s__Hymenobacter sp018967845, 95.0, 84.08, 0.753; GCF_016056375.1, s__Hymenobacter negativus_A, 95.0, 83.57, 0.71; GCF_017921975.2, s__Hymenobacter terricola, 95.0, 83.39, 0.732; GCF_022921075.1, s__Hymenobacter sp022921075, 95.0, 83.0, 0.709; GCF_015694…	79.21	11	0.99047	Genome not assigned to closest species as it falls outside its pre-defined ANI radius
bin_13	d__Bacteria;p__Cyanobacteriota;c__Cyanobacteriia;o__Leptolyngbyales;f__Leptolyngbyaceae;g__Phormidesmis_A;s__Phormidesmis_A priestleyi_B	GCF_001650195.1	95	d__Bacteria;p__Cyanobacteriota;c__Cyanobacteriia;o__Leptolyngbyales;f__Leptolyngbyaceae;g__Phormidesmis_A;s__Phormidesmis_A priestleyi_B	98.86	0.909	GCF_001650195.1	95	d__Bacteria;p__Cyanobacteriota;c__Cyanobacteriia;o__Leptolyngbyales;f__Leptolyngbyaceae;g__Phormidesmis_A;s__Phormidesmis_A priestleyi_B	98.86	0.909	d__Bacteria;p__Cyanobacteriota;c__Cyanobacteriia;o__Leptolyngbyales;f__Leptolyngbyaceae;g__Phormidesmis_A;s__	taxonomic classification defined by topology and ANI	topological placement and ANI have congruent species assignments	GCF_001895925.1, s__Phormidesmis_A priestleyi_A, 95.0, 82.83, 0.689	90.92	11	N/A	N/A
bin_14	d__Bacteria;p__Pseudomonadota;c__Alphaproteobacteria;o__Acetobacterales;f__Acetobacteraceae;g__BOG-908;s__	N/A	N/A	N/A	N/A	N/A	GCA_903643085.1	95	d__Bacteria;p__Pseudomonadota;c__Alphaproteobacteria;o__Acetobacterales;f__Acetobacteraceae;g__BOG-908;s__BOG-908 sp903643085	79.41	0.453	d__Bacteria;p__Pseudomonadota;c__Alphaproteobacteria;o__Acetobacterales;f__Acetobacteraceae;g__BOG-908;s__	taxonomic classification defined by topology and ANI	classification based on placement in class-level tree	GCA_003133065.1, s__BOG-908 sp003133065, 95.0, 78.25, 0.367	95.55	11	0.95153	N/A
bin_15	d__Bacteria;p__Pseudomonadota;c__Alphaproteobacteria;o__Acetobacterales;f__Acetobacteraceae;g__CAHJXG01;s__	N/A	N/A	N/A	N/A	N/A	GCA_903644035.1	95	d__Bacteria;p__Pseudomonadota;c__Alphaproteobacteria;o__Acetobacterales;f__Acetobacteraceae;g__CAHJXG01;s__CAHJXG01 sp903644035	78.36	0.274	d__Bacteria;p__Pseudomonadota;c__Alphaproteobacteria;o__Acetobacterales;f__Acetobacteraceae;g__CAHJXG01;s__	taxonomic classification defined by topology and ANI	classification based on placement in class-level tree	N/A	93.31	11	0.92524	N/A
bin_16	d__Bacteria;p__Pseudomonadota;c__Alphaproteobacteria;o__Sphingomonadales;f__Sphingomonadaceae;g__;s__	N/A	N/A	N/A	N/A	N/A	N/A	N/A	N/A	N/A	N/A	d__Bacteria;p__Pseudomonadota;c__Alphaproteobacteria;o__Sphingomonadales;f__Sphingomonadaceae;g__;s__	taxonomic novelty determined using RED	classification based on placement in class-level tree	N/A	93.84	11	0.90542	N/A
bin_17	d__Bacteria;p__Acidobacteriota;c__Terriglobia;o__Terriglobales;f__Acidobacteriaceae;g__Granulicella_C;s__	N/A	N/A	N/A	N/A	N/A	GCA_903970285.1	95	d__Bacteria;p__Acidobacteriota;c__Terriglobia;o__Terriglobales;f__Acidobacteriaceae;g__Granulicella_C;s__Granulicella_C sp903970285	77.4	0.17	d__Bacteria;p__Acidobacteriota;c__Terriglobia;o__Terriglobales;f__Acidobacteriaceae;g__Granulicella_C;s__	taxonomic classification defined by topology and ANI	classification based on placement in class-level tree	GCF_000178975.2, s__Granulicella_C tundricola, 95.0, 78.53, 0.211; GCF_900188085.1, s__Granulicella_C rosea, 95.0, 77.75, 0.183; GCF_900114625.1, s__Granulicella_C pectinivorans, 95.0, 77.72, 0.137; GCF_009914315.1, s__Granulicella_C sp009914315, 95.0, 77.58, 0.171; GCF_004115155.1, s__Granulicella_C sibirica, 95.0, 77.53, 0.144	86.28	11	0.96503	N/A
bin_2	d__Bacteria;p__Pseudomonadota;c__Alphaproteobacteria;o__Acetobacterales;f__Acetobacteraceae;g__CAHJXG01;s__	N/A	N/A	N/A	N/A	N/A	GCA_903644035.1	95	d__Bacteria;p__Pseudomonadota;c__Alphaproteobacteria;o__Acetobacterales;f__Acetobacteraceae;g__CAHJXG01;s__CAHJXG01 sp903644035	84.72	0.595	d__Bacteria;p__Pseudomonadota;c__Alphaproteobacteria;o__Acetobacterales;f__Acetobacteraceae;g__CAHJXG01;s__	taxonomic classification defined by topology and ANI	classification based on placement in class-level tree	N/A	90.15	11	0.96551	Genome not assigned to closest species as it falls outside its pre-defined ANI radius
bin_3	d__Bacteria;p__Chloroflexota;c__Anaerolineae;o__Aggregatilineales;f__UBA2796;g__;s__	N/A	N/A	N/A	N/A	N/A	N/A	N/A	N/A	N/A	N/A	d__Bacteria;p__Chloroflexota;c__Anaerolineae;o__Aggregatilineales;f__UBA2796;g__;s__	taxonomic novelty determined using RED	classification based on placement in class-level tree	N/A	85.12	11	0.7975	N/A
bin_4	d__Bacteria;p__Eremiobacterota;c__Eremiobacteria;o__Baltobacterales;f__Baltobacteraceae;g__Palsa-1515;s__	N/A	N/A	N/A	N/A	N/A	GCA_903970385.1	95	d__Bacteria;p__Eremiobacterota;c__Eremiobacteria;o__Baltobacterales;f__Baltobacteraceae;g__Palsa-1515;s__Palsa-1515 sp903970385	77.76	0.354	d__Bacteria;p__Eremiobacterota;c__Eremiobacteria;o__Baltobacterales;f__Baltobacteraceae;g__Palsa-1515;s__	taxonomic classification defined by topology and ANI	classification based on placement in class-level tree	N/A	87.57	11	0.93115	N/A
bin_5	d__Bacteria;p__Pseudomonadota;c__Alphaproteobacteria;o__Acetobacterales;f__Acetobacteraceae;g__BOG-908;s__	N/A	N/A	N/A	N/A	N/A	GCA_903643085.1	95	d__Bacteria;p__Pseudomonadota;c__Alphaproteobacteria;o__Acetobacterales;f__Acetobacteraceae;g__BOG-908;s__BOG-908 sp903643085	78.24	0.339	d__Bacteria;p__Pseudomonadota;c__Alphaproteobacteria;o__Acetobacterales;f__Acetobacteraceae;g__BOG-908;s__	taxonomic classification defined by topology and ANI	classification based on placement in class-level tree	GCA_003133065.1, s__BOG-908 sp003133065, 95.0, 77.61, 0.285	93.78	11	0.94673	N/A
bin_6	d__Bacteria;p__Bacteroidota;c__Bacteroidia;o__Cytophagales;f__Hymenobacteraceae;g__Hymenobacter;s__	N/A	N/A	N/A	N/A	N/A	N/A	N/A	N/A	N/A	N/A	d__Bacteria;p__Bacteroidota;c__Bacteroidia;o__Cytophagales;f__Hymenobacteraceae;g__Hymenobacter;s__	taxonomic classification defined by topology and ANI	classification based on placement in class-level tree	GCF_017921975.2, s__Hymenobacter terricola, 95.0, 82.57, 0.74; GCF_001507645.1, s__Hymenobacter sedentarius, 95.0, 82.13, 0.696; GCF_014699055.1, s__Hymenobacter armeniacus, 95.0, 82.02, 0.685; GCF_015694525.1, s__Hymenobacter ruricola, 95.0, 82.02, 0.683; GCF_020711255.1, s__Hymenobacter sp020711255, 95.0, 81.86, 0.698; GCF_022921075.1, s__Hymenobacter sp022921075, 95.0, 81.83, 0.694; GCF_014640…	92.39	11	0.98441	Genome not assigned to closest species as it falls outside its pre-defined ANI radius
bin_7	d__Bacteria;p__Cyanobacteriota;c__Cyanobacteriia;o__Cyanobacteriales;f__Nostocaceae;g__;s__	N/A	N/A	N/A	N/A	N/A	N/A	N/A	N/A	N/A	N/A	d__Bacteria;p__Cyanobacteriota;c__Cyanobacteriia;o__Cyanobacteriales;f__Nostocaceae;g__;s__	taxonomic novelty determined using RED	classification based on placement in class-level tree	N/A	88.46	11	0.82573	N/A
bin_8	d__Bacteria;p__Pseudomonadota;c__Alphaproteobacteria;o__Acetobacterales;f__Acetobacteraceae;g__CAHJXG01;s__	N/A	N/A	N/A	N/A	N/A	GCA_903644035.1	95	d__Bacteria;p__Pseudomonadota;c__Alphaproteobacteria;o__Acetobacterales;f__Acetobacteraceae;g__CAHJXG01;s__CAHJXG01 sp903644035	78.25	0.281	d__Bacteria;p__Pseudomonadota;c__Alphaproteobacteria;o__Acetobacterales;f__Acetobacteraceae;g__CAHJXG01;s__	taxonomic classification defined by topology and ANI	classification based on placement in class-level tree	N/A	90.41	11	0.91863	N/A
bin_9	d__Bacteria;p__Acidobacteriota;c__Terriglobia;o__Bryobacterales;f__Bryobacteraceae;g__;s__	N/A	N/A	N/A	N/A	N/A	N/A	N/A	N/A	N/A	N/A	d__Bacteria;p__Acidobacteriota;c__Terriglobia;o__Bryobacterales;f__Bryobacteraceae;g__;s__	taxonomic classification fully defined by topology	classification based on placement in class-level tree	N/A	87.49	11	0.81573	N/A

## Sheet: cc_gtdbtk-bac120-summary
user_genome	classification	fastani_reference	fastani_reference_radius	fastani_taxonomy	fastani_ani	fastani_af	closest_placement_reference	closest_placement_radius	closest_placement_taxonomy	closest_placement_ani	closest_placement_af	pplacer_taxonomy	classification_method	note	other_related_references(genome_id,species_name,radius,ANI,AF)	msa_percent	translation_table	red_value	warnings
bin.1	d__Bacteria;p__Pseudomonadota;c__Alphaproteobacteria;o__Rhizobiales;f__Xanthobacteraceae;g__Bradyrhizobium;s__	N/A	N/A	N/A	N/A	N/A	GCF_900103365.1	95	d__Bacteria;p__Pseudomonadota;c__Alphaproteobacteria;o__Rhizobiales;f__Xanthobacteraceae;g__Bradyrhizobium;s__Bradyrhizobium sp900103365	90.84	0.773	d__Bacteria;p__Pseudomonadota;c__Alphaproteobacteria;o__Rhizobiales;f__Xanthobacteraceae;g__Bradyrhizobium;s__	taxonomic classification defined by topology and ANI	classification based on placement in class-level tree	GCF_900099825.1, s__Bradyrhizobium ottawaense_A, 95.0, 92.03, 0.765; GCF_005937885.2, s__Bradyrhizobium sp005937885, 95.0, 91.29, 0.73; GCA_019748335.1, s__Bradyrhizobium sp019748335, 95.0, 87.9, 0.662; GCF_018130385.1, s__Bradyrhizobium sp018130385, 95.0, 85.22, 0.644; GCF_003062295.1, s__Bradyrhizobium algeriense, 95.0, 85.13, 0.64; GCF_023101085.1, s__Bradyrhizobium sp023101085, 95.0, 85.1, 0.…	85.5	11	0.99486	Genome not assigned to closest species as it falls outside its pre-defined ANI radius
bin.10	d__Bacteria;p__Pseudomonadota;c__Alphaproteobacteria;o__Acetobacterales;f__Acetobacteraceae;g__CAITOL01;s__	N/A	N/A	N/A	N/A	N/A	GCA_014377905.1	95	d__Bacteria;p__Pseudomonadota;c__Alphaproteobacteria;o__Acetobacterales;f__Acetobacteraceae;g__CAITOL01;s__CAITOL01 sp014377905	82.55	0.719	d__Bacteria;p__Pseudomonadota;c__Alphaproteobacteria;o__Acetobacterales;f__Acetobacteraceae;g__CAITOL01;s__	taxonomic classification defined by topology and ANI	classification based on placement in class-level tree	GCA_903893975.1, s__CAITOL01 sp903893975, 95.0, 79.1, 0.485	92.02	11	0.9836	Genome not assigned to closest species as it falls outside its pre-defined ANI radius
bin.11	d__Bacteria;p__Pseudomonadota;c__Gammaproteobacteria;o__Burkholderiales;f__Burkholderiaceae_B;g__LMDS01;s__	N/A	N/A	N/A	N/A	N/A	GCF_001425865.1	95	d__Bacteria;p__Pseudomonadota;c__Gammaproteobacteria;o__Burkholderiales;f__Burkholderiaceae_B;g__LMDS01;s__LMDS01 sp001425865	82.59	0.563	d__Bacteria;p__Pseudomonadota;c__Gammaproteobacteria;o__Burkholderiales;f__Burkholderiaceae_B;g__LMDS01;s__	taxonomic classification defined by topology and ANI	classification based on placement in class-level tree	GCA_001263235.1, s__LMDS01 sp001263235, 95.0, 81.04, 0.528	95	11	0.97348	Genome not assigned to closest species as it falls outside its pre-defined ANI radius
bin.12	d__Bacteria;p__Pseudomonadota;c__Alphaproteobacteria;o__Acetobacterales;f__Acetobacteraceae;g__CAHJXG01;s__	N/A	N/A	N/A	N/A	N/A	GCA_903644035.1	95	d__Bacteria;p__Pseudomonadota;c__Alphaproteobacteria;o__Acetobacterales;f__Acetobacteraceae;g__CAHJXG01;s__CAHJXG01 sp903644035	78.44	0.335	d__Bacteria;p__Pseudomonadota;c__Alphaproteobacteria;o__Acetobacterales;f__Acetobacteraceae;g__CAHJXG01;s__	taxonomic classification defined by topology and ANI	classification based on placement in class-level tree	N/A	92.43	11	0.91241	N/A
bin.13	d__Bacteria;p__Armatimonadota;c__Chthonomonadetes;o__Chthonomonadales;f__Chthonomonadaceae;g__;s__	N/A	N/A	N/A	N/A	N/A	N/A	N/A	N/A	N/A	N/A	d__Bacteria;p__Armatimonadota;c__Chthonomonadetes;o__Chthonomonadales;f__Chthonomonadaceae;g__;s__	taxonomic novelty determined using RED	classification based on placement in class-level tree	N/A	87.77	11	0.79034	N/A
bin.14	d__Bacteria;p__Bacteroidota;c__Bacteroidia;o__Chitinophagales;f__Chitinophagaceae;g__Ferruginibacter;s__	N/A	N/A	N/A	N/A	N/A	GCA_013141435.1	95	d__Bacteria;p__Bacteroidota;c__Bacteroidia;o__Chitinophagales;f__Chitinophagaceae;g__Ferruginibacter;s__Ferruginibacter sp013141435	77.1	0.227	d__Bacteria;p__Bacteroidota;c__Bacteroidia;o__Chitinophagales;f__Chitinophagaceae;g__Ferruginibacter;s__	taxonomic classification defined by topology and ANI	classification based on placement in class-level tree	GCA_016721725.1, s__Ferruginibacter sp016721725, 95.0, 77.78, 0.024; GCA_016710165.1, s__Ferruginibacter sp016710165, 95.0, 77.05, 0.043; GCA_016715365.1, s__Ferruginibacter sp016715365, 95.0, 77.01, 0.114; GCA_016710595.1, s__Ferruginibacter sp016710595, 95.0, 76.93, 0.104; GCA_014379905.1, s__Ferruginibacter sp014379905, 95.0, 76.9, 0.099; GCA_023417815.1, s__Ferruginibacter sp023417815, 95.0, …	86.08	11	0.96624	N/A
bin.15	d__Bacteria;p__Bacteroidota;c__Bacteroidia;o__AKYH767;f__B-17BO;g__UBA4416;s__	N/A	N/A	N/A	N/A	N/A	GCA_903834765.1	95	d__Bacteria;p__Bacteroidota;c__Bacteroidia;o__AKYH767;f__B-17BO;g__UBA4416;s__UBA4416 sp903834765	85.26	0.666	d__Bacteria;p__Bacteroidota;c__Bacteroidia;o__AKYH767;f__B-17BO;g__UBA4416;s__	taxonomic classification defined by topology and ANI	classification based on placement in class-level tree	GCA_016708845.1, s__UBA4416 sp016708845, 95.0, 78.82, 0.312; GCA_005800865.1, s__UBA4416 sp005800865, 95.0, 78.76, 0.351; GCA_903893815.1, s__UBA4416 sp903893815, 95.0, 78.62, 0.335; GCA_002420145.1, s__UBA4416 sp002420145, 95.0, 78.58, 0.37; GCA_016711805.1, s__UBA4416 sp016711805, 95.0, 78.48, 0.292; GCA_013823565.1, s__UBA4416 sp013823565, 95.0, 78.44, 0.355; GCA_016787365.1, s__UBA4416 sp0167…	90.13	11	0.99157	Genome not assigned to closest species as it falls outside its pre-defined ANI radius
bin.16	d__Bacteria;p__Pseudomonadota;c__Alphaproteobacteria;o__Rhizobiales;f__Xanthobacteraceae;g__Bradyrhizobium;s__	N/A	N/A	N/A	N/A	N/A	GCA_019748335.1	95	d__Bacteria;p__Pseudomonadota;c__Alphaproteobacteria;o__Rhizobiales;f__Xanthobacteraceae;g__Bradyrhizobium;s__Bradyrhizobium sp019748335	91.2	0.654	d__Bacteria;p__Pseudomonadota;c__Alphaproteobacteria;o__Rhizobiales;f__Xanthobacteraceae;g__Bradyrhizobium;s__	taxonomic classification defined by topology and ANI	classification based on placement in class-level tree	GCF_900103365.1, s__Bradyrhizobium sp900103365, 95.0, 88.1, 0.749; GCF_900099825.1, s__Bradyrhizobium ottawaense_A, 95.0, 88.07, 0.754; GCF_005937885.2, s__Bradyrhizobium sp005937885, 95.0, 87.99, 0.727; GCF_018130385.1, s__Bradyrhizobium sp018130385, 95.0, 85.17, 0.67; GCA_017305715.1, s__Bradyrhizobium sp017305715, 95.0, 85.16, 0.662; GCF_003062295.1, s__Bradyrhizobium algeriense, 95.0, 85.04, …	93.8	11	0.98762	Genome not assigned to closest species as it falls outside its pre-defined ANI radius
bin.17	d__Bacteria;p__Pseudomonadota;c__Gammaproteobacteria;o__Burkholderiales;f__Burkholderiaceae_B;g__Schlegelella_A;s__	N/A	N/A	N/A	N/A	N/A	N/A	N/A	N/A	N/A	N/A	d__Bacteria;p__Pseudomonadota;c__Gammaproteobacteria;o__Burkholderiales;f__Burkholderiaceae_B;g__Schlegelella_A;s__	taxonomic classification defined by topology and ANI	classification based on placement in class-level tree	GCA_017881025.1, s__Schlegelella_A sp017881025, 95.0, 82.58, 0.612; GCA_021414305.1, s__Schlegelella_A sp021414305, 95.0, 82.5, 0.616; GCA_003152055.1, s__Schlegelella_A sp003152055, 95.0, 81.07, 0.515; GCF_013366375.1, s__Schlegelella_A koreensis, 95.0, 80.72, 0.496	97.3	11	0.97292	Genome not assigned to closest species as it falls outside its pre-defined ANI radius
bin.18	d__Bacteria;p__Pseudomonadota;c__Gammaproteobacteria;o__Burkholderiales;f__Burkholderiaceae_B;g__Schlegelella_A;s__	N/A	N/A	N/A	N/A	N/A	GCA_017881025.1	95	d__Bacteria;p__Pseudomonadota;c__Gammaproteobacteria;o__Burkholderiales;f__Burkholderiaceae_B;g__Schlegelella_A;s__Schlegelella_A sp017881025	85.85	0.633	d__Bacteria;p__Pseudomonadota;c__Gammaproteobacteria;o__Burkholderiales;f__Burkholderiaceae_B;g__Schlegelella_A;s__	taxonomic classification defined by topology and ANI	classification based on placement in class-level tree	GCA_021414305.1, s__Schlegelella_A sp021414305, 95.0, 83.84, 0.663; GCA_003152055.1, s__Schlegelella_A sp003152055, 95.0, 82.4, 0.558; GCF_013366375.1, s__Schlegelella_A koreensis, 95.0, 81.64, 0.533	83.65	11	0.98602	Genome not assigned to closest species as it falls outside its pre-defined ANI radius
bin.19	d__Bacteria;p__Armatimonadota;c__Armatimonadia;o__Armatimonadales;f__Capsulimonadaceae;g__JAFAZD01;s__	N/A	N/A	N/A	N/A	N/A	GCA_019239955.1	95	d__Bacteria;p__Armatimonadota;c__Armatimonadia;o__Armatimonadales;f__Capsulimonadaceae;g__JAFAZD01;s__JAFAZD01 sp019239955	77.76	0.367	d__Bacteria;p__Armatimonadota;c__Armatimonadia;o__Armatimonadales;f__Capsulimonadaceae;g__JAFAZD01;s__	taxonomic classification defined by topology and ANI	classification based on placement in class-level tree	N/A	83.77	11	0.86784	N/A
bin.2	d__Bacteria;p__Pseudomonadota;c__Alphaproteobacteria;o__Acetobacterales;f__Acetobacteraceae;g__CAHJXG01;s__	N/A	N/A	N/A	N/A	N/A	GCA_903644035.1	95	d__Bacteria;p__Pseudomonadota;c__Alphaproteobacteria;o__Acetobacterales;f__Acetobacteraceae;g__CAHJXG01;s__CAHJXG01 sp903644035	78.39	0.287	d__Bacteria;p__Pseudomonadota;c__Alphaproteobacteria;o__Acetobacterales;f__Acetobacteraceae;g__CAHJXG01;s__	taxonomic classification defined by topology and ANI	classification based on placement in class-level tree	N/A	90.86	11	0.92508	N/A
bin.20	d__Bacteria;p__Chloroflexota;c__Ktedonobacteria;o__Ktedonobacterales;f__JACDGC01;g__;s__	N/A	N/A	N/A	N/A	N/A	N/A	N/A	N/A	N/A	N/A	d__Bacteria;p__Chloroflexota;c__Ktedonobacteria;o__Ktedonobacterales;f__JACDGC01;g__;s__	taxonomic classification fully defined by topology	classification based on placement in class-level tree	N/A	90.15	11	0.80469	N/A
bin.21	d__Bacteria;p__Pseudomonadota;c__Gammaproteobacteria;o__Burkholderiales;f__Burkholderiaceae;g__CAILRJ01;s__CAILRJ01 sp014376645	GCA_014376645.1	95	d__Bacteria;p__Pseudomonadota;c__Gammaproteobacteria;o__Burkholderiales;f__Burkholderiaceae;g__CAILRJ01;s__CAILRJ01 sp014376645	99.14	0.881	GCA_014376645.1	95	d__Bacteria;p__Pseudomonadota;c__Gammaproteobacteria;o__Burkholderiales;f__Burkholderiaceae;g__CAILRJ01;s__CAILRJ01 sp014376645	99.14	0.881	d__Bacteria;p__Pseudomonadota;c__Gammaproteobacteria;o__Burkholderiales;f__Burkholderiaceae;g__CAILRJ01;s__	taxonomic classification defined by topology and ANI	topological placement and ANI have congruent species assignments	GCA_014377845.1, s__CAILRJ01 sp014377845, 95.0, 81.42, 0.586; GCA_014377155.1, s__CAILRJ01 sp014377155, 95.0, 78.92, 0.31; GCA_000195205.2, s__CAILRJ01 sp010365165, 95.0, 78.65, 0.323; GCA_903836575.1, s__CAILRJ01 sp903836575, 95.0, 78.2, 0.266	92.23	11	N/A	N/A
bin.22	d__Bacteria;p__Bacteroidota;c__Bacteroidia;o__Cytophagales;f__Hymenobacteraceae;g__Hymenobacter;s__	N/A	N/A	N/A	N/A	N/A	GCF_014640435.1	95	d__Bacteria;p__Bacteroidota;c__Bacteroidia;o__Cytophagales;f__Hymenobacteraceae;g__Hymenobacter;s__Hymenobacter frigidus	83.18	0.682	d__Bacteria;p__Bacteroidota;c__Bacteroidia;o__Cytophagales;f__Hymenobacteraceae;g__Hymenobacter;s__	taxonomic classification defined by topology and ANI	classification based on placement in class-level tree	GCF_017921975.2, s__Hymenobacter terricola, 95.0, 83.09, 0.717; GCF_018967845.1, s__Hymenobacter sp018967845, 95.0, 82.79, 0.699; GCF_012275535.1, s__Hymenobacter artigasi, 95.0, 82.73, 0.72; GCF_022631375.1, s__Hymenobacter sp022631375, 95.0, 82.67, 0.669; GCF_015694525.1, s__Hymenobacter ruricola, 95.0, 82.37, 0.669; GCF_014699055.1, s__Hymenobacter armeniacus, 95.0, 82.35, 0.663; GCF_001507645…	85.98	11	0.98778	Genome not assigned to closest species as it falls outside its pre-defined ANI radius
bin.23	d__Bacteria;p__Armatimonadota;c__Armatimonadia;o__Armatimonadales;f__Capsulimonadaceae;g__JAFAZD01;s__	N/A	N/A	N/A	N/A	N/A	GCA_019239955.1	95	d__Bacteria;p__Armatimonadota;c__Armatimonadia;o__Armatimonadales;f__Capsulimonadaceae;g__JAFAZD01;s__JAFAZD01 sp019239955	77.62	0.324	d__Bacteria;p__Armatimonadota;c__Armatimonadia;o__Armatimonadales;f__Capsulimonadaceae;g__JAFAZD01;s__	taxonomic classification defined by topology and ANI	classification based on placement in class-level tree	N/A	86.04	11	0.8701	N/A
bin.24	d__Bacteria;p__Myxococcota;c__Myxococcia;o__Myxococcales;f__40CM-4-68-19;g__40CM-4-68-19;s__	N/A	N/A	N/A	N/A	N/A	N/A	N/A	N/A	N/A	N/A	d__Bacteria;p__Myxococcota;c__Myxococcia;o__Myxococcales;f__40CM-4-68-19;g__40CM-4-68-19;s__	ANI	classification based on placement in class-level tree	GCA_005879315.1, s__40CM-4-68-19 sp005879315, 95.0, 79.23, 0.489; GCA_020201435.1, s__40CM-4-68-19 sp020201435, 95.0, 78.59, 0.449; GCA_005879095.1, s__40CM-4-68-19 sp005879095, 95.0, 78.56, 0.475; GCA_005879535.1, s__40CM-4-68-19 sp005879535, 95.0, 78.44, 0.356; GCA_005888115.1, s__40CM-4-68-19 sp005888115, 95.0, 78.34, 0.419; GCA_001918155.1, s__40CM-4-68-19 sp001918155, 95.0, 78.3, 0.392; GCA_…	90.51	11	0.8564	N/A
bin.25	d__Bacteria;p__Pseudomonadota;c__Alphaproteobacteria;o__Acetobacterales;f__Acetobacteraceae;g__;s__	N/A	N/A	N/A	N/A	N/A	N/A	N/A	N/A	N/A	N/A	d__Bacteria;p__Pseudomonadota;c__Alphaproteobacteria;o__Acetobacterales;f__Acetobacteraceae;g__;s__	taxonomic novelty determined using RED	classification based on placement in class-level tree	N/A	93.11	11	0.86268	N/A
bin.26	d__Bacteria;p__Myxococcota;c__Polyangia;o__Polyangiales;f__Polyangiaceae;g__;s__	N/A	N/A	N/A	N/A	N/A	N/A	N/A	N/A	N/A	N/A	d__Bacteria;p__Myxococcota;c__Polyangia;o__Polyangiales;f__Polyangiaceae;g__;s__	taxonomic classification fully defined by topology	classification based on placement in class-level tree	N/A	89.93	11	0.79474	N/A
bin.27	d__Bacteria;p__Bacteroidota;c__Bacteroidia;o__Sphingobacteriales;f__Sphingobacteriaceae;g__;s__	N/A	N/A	N/A	N/A	N/A	GCF_008033235.1	95	d__Bacteria;p__Bacteroidota;c__Bacteroidia;o__Sphingobacteriales;f__Sphingobacteriaceae;g__Anseongella;s__Anseongella ginsenosidimutans	80.68	0.015	d__Bacteria;p__Bacteroidota;c__Bacteroidia;o__Sphingobacteriales;f__Sphingobacteriaceae;g__;s__	taxonomic classification defined by topology and ANI	classification based on placement in class-level tree	N/A	87.39	11	0.8021	N/A
bin.28	d__Bacteria;p__Armatimonadota;c__Chthonomonadetes;o__Chthonomonadales;f__Chthonomonadaceae;g__;s__	N/A	N/A	N/A	N/A	N/A	N/A	N/A	N/A	N/A	N/A	d__Bacteria;p__Armatimonadota;c__Chthonomonadetes;o__Chthonomonadales;f__Chthonomonadaceae;g__;s__	taxonomic novelty determined using RED	classification based on placement in class-level tree	N/A	85.5	11	0.79766	N/A
bin.29	d__Bacteria;p__Bacteroidota;c__Bacteroidia;o__Cytophagales;f__UBA9547;g__UBA9547;s__	N/A	N/A	N/A	N/A	N/A	GCA_003476475.1	95	d__Bacteria;p__Bacteroidota;c__Bacteroidia;o__Cytophagales;f__UBA9547;g__UBA9547;s__UBA9547 sp003476475	76.39	0.127	d__Bacteria;p__Bacteroidota;c__Bacteroidia;o__Cytophagales;f__UBA9547;g__UBA9547;s__	taxonomic classification defined by topology and ANI	classification based on placement in class-level tree	GCA_014376535.1, s__UBA9547 sp014376535, 95.0, 75.93, 0.058	83.87	11	0.91996	N/A
bin.3	d__Bacteria;p__Pseudomonadota;c__Gammaproteobacteria;o__Burkholderiales;f__Burkholderiaceae_B;g__Variovorax;s__Variovorax sp014303735	GCF_014303735.1	95	d__Bacteria;p__Pseudomonadota;c__Gammaproteobacteria;o__Burkholderiales;f__Burkholderiaceae_B;g__Variovorax;s__Variovorax sp014303735	96.47	0.925	GCF_014303735.1	95	d__Bacteria;p__Pseudomonadota;c__Gammaproteobacteria;o__Burkholderiales;f__Burkholderiaceae_B;g__Variovorax;s__Variovorax sp014303735	96.47	0.925	d__Bacteria;p__Pseudomonadota;c__Gammaproteobacteria;o__Burkholderiales;f__Burkholderiaceae_B;g__Variovorax;s__	taxonomic classification defined by topology and ANI	topological placement and ANI have congruent species assignments	GCF_001577265.1, s__Variovorax sp001577265, 95.0, 82.71, 0.651; GCF_001591365.1, s__Variovorax paradoxus, 95.0, 82.14, 0.58; GCA_016082275.1, s__Variovorax sp016082275, 95.0, 82.12, 0.586; GCF_003951285.1, s__Variovorax beijingensis, 95.0, 82.12, 0.577; GCF_000463015.1, s__Variovorax paradoxus_E, 95.0, 82.05, 0.585; GCF_003852515.1, s__Variovorax sp003852515, 95.0, 82.04, 0.581; GCF_900112425.1, …	95.05	11	N/A	N/A
bin.30	d__Bacteria;p__Chloroflexota;c__Anaerolineae;o__Aggregatilineales;f__UBA2796;g__;s__	N/A	N/A	N/A	N/A	N/A	N/A	N/A	N/A	N/A	N/A	d__Bacteria;p__Chloroflexota;c__Anaerolineae;o__Aggregatilineales;f__UBA2796;g__;s__	taxonomic novelty determined using RED	classification based on placement in class-level tree	N/A	89.79	11	0.79679	N/A
bin.31	d__Bacteria;p__Pseudomonadota;c__Alphaproteobacteria;o__Acetobacterales;f__Acetobacteraceae;g__;s__	N/A	N/A	N/A	N/A	N/A	N/A	N/A	N/A	N/A	N/A	d__Bacteria;p__Pseudomonadota;c__Alphaproteobacteria;o__Acetobacterales;f__Acetobacteraceae;g__;s__	taxonomic novelty determined using RED	classification based on placement in class-level tree	N/A	82.54	11	0.86758	N/A
bin.32	d__Bacteria;p__Bacteroidota;c__Bacteroidia;o__Cytophagales;f__UBA9547;g__UBA9547;s__	N/A	N/A	N/A	N/A	N/A	GCA_014376535.1	95	d__Bacteria;p__Bacteroidota;c__Bacteroidia;o__Cytophagales;f__UBA9547;g__UBA9547;s__UBA9547 sp014376535	83.47	0.658	d__Bacteria;p__Bacteroidota;c__Bacteroidia;o__Cytophagales;f__UBA9547;g__UBA9547;s__	taxonomic classification defined by topology and ANI	classification based on placement in class-level tree	GCA_003476475.1, s__UBA9547 sp003476475, 95.0, 75.61, 0.062	94.8	11	0.97742	Genome not assigned to closest species as it falls outside its pre-defined ANI radius
bin.33	d__Bacteria;p__Armatimonadota;c__Chthonomonadetes;o__Chthonomonadales;f__Chthonomonadaceae;g__;s__	N/A	N/A	N/A	N/A	N/A	GCA_014377395.1	95	d__Bacteria;p__Armatimonadota;c__Chthonomonadetes;o__Chthonomonadales;f__Chthonomonadaceae;g__JACMPS01;s__JACMPS01 sp014377395	75.89	0.04	d__Bacteria;p__Armatimonadota;c__Chthonomonadetes;o__Chthonomonadales;f__Chthonomonadaceae;g__;s__	taxonomic classification defined by topology and ANI	classification based on placement in class-level tree	N/A	85.16	11	0.83776	N/A
bin.34	d__Bacteria;p__Pseudomonadota;c__Alphaproteobacteria;o__Acetobacterales;f__Acetobacteraceae;g__CAHJXG01;s__	N/A	N/A	N/A	N/A	N/A	GCA_903644035.1	95	d__Bacteria;p__Pseudomonadota;c__Alphaproteobacteria;o__Acetobacterales;f__Acetobacteraceae;g__CAHJXG01;s__CAHJXG01 sp903644035	78.73	0.345	d__Bacteria;p__Pseudomonadota;c__Alphaproteobacteria;o__Acetobacterales;f__Acetobacteraceae;g__CAHJXG01;s__	taxonomic classification defined by topology and ANI	classification based on placement in class-level tree	N/A	94.12	11	0.91875	N/A
bin.35	d__Bacteria;p__Pseudomonadota;c__Alphaproteobacteria;o__Acetobacterales;f__Acetobacteraceae;g__;s__	N/A	N/A	N/A	N/A	N/A	N/A	N/A	N/A	N/A	N/A	d__Bacteria;p__Pseudomonadota;c__Alphaproteobacteria;o__Acetobacterales;f__Acetobacteraceae;g__;s__	taxonomic classification fully defined by topology	classification based on placement in class-level tree	N/A	92.23	11	0.83878	N/A
bin.36	d__Bacteria;p__Gemmatimonadota;c__Gemmatimonadetes;o__Gemmatimonadales;f__Gemmatimonadaceae;g__AG11;s__AG11 sp014378185	GCA_014378185.1	95	d__Bacteria;p__Gemmatimonadota;c__Gemmatimonadetes;o__Gemmatimonadales;f__Gemmatimonadaceae;g__AG11;s__AG11 sp014378185	96.78	0.891	GCA_014378185.1	95	d__Bacteria;p__Gemmatimonadota;c__Gemmatimonadetes;o__Gemmatimonadales;f__Gemmatimonadaceae;g__AG11;s__AG11 sp014378185	96.78	0.891	d__Bacteria;p__Gemmatimonadota;c__Gemmatimonadetes;o__Gemmatimonadales;f__Gemmatimonadaceae;g__AG11;s__	taxonomic classification defined by topology and ANI	topological placement and ANI have congruent species assignments	GCA_013361335.1, s__AG11 sp013361335, 95.0, 78.62, 0.387; GCA_002215645.1, s__AG11 sp002215645, 95.0, 78.51, 0.315; GCA_019510405.1, s__AG11 sp019510405, 95.0, 78.37, 0.278; GCA_003223455.1, s__AG11 sp003223455, 95.0, 78.21, 0.29	91.02	11	N/A	N/A
bin.37	d__Bacteria;p__Bdellovibrionota;c__UBA1018;o__UBA1018;f__UBA1018;g__;s__	N/A	N/A	N/A	N/A	N/A	N/A	N/A	N/A	N/A	N/A	d__Bacteria;p__Bdellovibrionota;c__UBA1018;o__UBA1018;f__UBA1018;g__;s__	taxonomic novelty determined using RED	classification based on placement in class-level tree	N/A	88.7	11	0.81779	N/A
bin.38	d__Bacteria;p__Pseudomonadota;c__Alphaproteobacteria;o__Sphingomonadales;f__Sphingomonadaceae;g__Novosphingobium;s__	N/A	N/A	N/A	N/A	N/A	GCF_001519055.1	95	d__Bacteria;p__Pseudomonadota;c__Alphaproteobacteria;o__Sphingomonadales;f__Sphingomonadaceae;g__Novosphingobium;s__Novosphingobium sp001519055	81.74	0.643	d__Bacteria;p__Pseudomonadota;c__Alphaproteobacteria;o__Sphingomonadales;f__Sphingomonadaceae;g__Novosphingobium;s__	taxonomic classification defined by topology and ANI	classification based on placement in class-level tree	GCF_001519065.1, s__Novosphingobium sp001519065, 95.0, 80.86, 0.581; GCA_903832325.1, s__Novosphingobium sp903832325, 95.0, 80.79, 0.613; GCF_000429005.1, s__Novosphingobium acidiphilum, 95.0, 80.7, 0.57; GCA_903893935.1, s__Novosphingobium sp903893935, 95.0, 79.67, 0.502; GCA_903848655.1, s__Novosphingobium sp903848655, 95.0, 79.37, 0.529; GCA_903868655.1, s__Novosphingobium sp903868655, 95.0, 7…	87.73	11	0.9919	Genome not assigned to closest species as it falls outside its pre-defined ANI radius
bin.39	d__Bacteria;p__Pseudomonadota;c__Alphaproteobacteria;o__Acetobacterales;f__Acetobacteraceae;g__CAHJXG01;s__	N/A	N/A	N/A	N/A	N/A	GCA_903644035.1	95	d__Bacteria;p__Pseudomonadota;c__Alphaproteobacteria;o__Acetobacterales;f__Acetobacteraceae;g__CAHJXG01;s__CAHJXG01 sp903644035	78.23	0.279	d__Bacteria;p__Pseudomonadota;c__Alphaproteobacteria;o__Acetobacterales;f__Acetobacteraceae;g__CAHJXG01;s__	taxonomic classification defined by topology and ANI	classification based on placement in class-level tree	N/A	88.36	11	0.91711	N/A
bin.4	d__Bacteria;p__Pseudomonadota;c__Alphaproteobacteria;o__Sphingomonadales;f__Sphingomonadaceae;g__;s__	N/A	N/A	N/A	N/A	N/A	N/A	N/A	N/A	N/A	N/A	d__Bacteria;p__Pseudomonadota;c__Alphaproteobacteria;o__Sphingomonadales;f__Sphingomonadaceae;g__;s__	taxonomic classification fully defined by topology	classification based on placement in class-level tree	N/A	88.8	11	0.75498	N/A
bin.40	d__Bacteria;p__Actinomycetota;c__Actinomycetia;o__Actinomycetales;f__Microbacteriaceae;g__Pseudolysinimonas;s__	N/A	N/A	N/A	N/A	N/A	GCA_019351995.1	95	d__Bacteria;p__Actinomycetota;c__Actinomycetia;o__Actinomycetales;f__Microbacteriaceae;g__Pseudolysinimonas;s__Pseudolysinimonas sp019351995	81.14	0.58	d__Bacteria;p__Actinomycetota;c__Actinomycetia;o__Actinomycetales;f__Microbacteriaceae;g__Pseudolysinimonas;s__	taxonomic classification defined by topology and ANI	classification based on placement in class-level tree	GCA_011620705.1, s__Pseudolysinimonas sp011620705, 95.0, 80.89, 0.625; GCA_002325245.1, s__Pseudolysinimonas sp002325245, 95.0, 79.05, 0.391; GCF_014653215.1, s__Pseudolysinimonas yzui, 95.0, 78.84, 0.348; GCA_905479755.1, s__Pseudolysinimonas sp905479755, 95.0, 78.78, 0.351; GCA_023457615.1, s__Pseudolysinimonas sp023457615, 95.0, 78.72, 0.346; GCA_019638805.1, s__Pseudolysinimonas sp019638805, …	94.34	11	0.98179	Genome not assigned to closest species as it falls outside its pre-defined ANI radius
bin.41	d__Bacteria;p__Bdellovibrionota;c__UBA1018;o__UBA1018;f__UBA1018;g__;s__	N/A	N/A	N/A	N/A	N/A	N/A	N/A	N/A	N/A	N/A	d__Bacteria;p__Bdellovibrionota;c__UBA1018;o__UBA1018;f__UBA1018;g__;s__	taxonomic classification fully defined by topology	classification based on placement in class-level tree	N/A	88.32	11	0.75585	N/A
bin.42	d__Bacteria;p__Bacteroidota;c__Bacteroidia;o__AKYH767;f__B-17BO;g__PALSA-968;s__	N/A	N/A	N/A	N/A	N/A	GCA_903923915.1	95	d__Bacteria;p__Bacteroidota;c__Bacteroidia;o__AKYH767;f__B-17BO;g__PALSA-968;s__PALSA-968 sp903923915	82.23	0.664	d__Bacteria;p__Bacteroidota;c__Bacteroidia;o__AKYH767;f__B-17BO;g__PALSA-968;s__	taxonomic classification defined by topology and ANI	classification based on placement in class-level tree	GCA_013288015.1, s__PALSA-968 sp013288015, 95.0, 79.67, 0.446; GCA_013287545.1, s__PALSA-968 sp013287545, 95.0, 79.47, 0.489; GCA_003153315.1, s__PALSA-968 sp003153315, 95.0, 78.26, 0.336; GCA_903970545.1, s__PALSA-968 sp903970545, 95.0, 78.14, 0.353; GCA_018267475.1, s__PALSA-968 sp018267475, 95.0, 76.33, 0.169	93.05	11	0.98482	Genome not assigned to closest species as it falls outside its pre-defined ANI radius
bin.43	d__Bacteria;p__Pseudomonadota;c__Alphaproteobacteria;o__Sphingomonadales;f__Sphingomonadaceae;g__CAHJWT01;s__	N/A	N/A	N/A	N/A	N/A	N/A	N/A	N/A	N/A	N/A	d__Bacteria;p__Pseudomonadota;c__Alphaproteobacteria;o__Sphingomonadales;f__Sphingomonadaceae;g__CAHJWT01;s__	taxonomic classification defined by topology and ANI	classification based on placement in class-level tree	GCA_903643075.1, s__CAHJWT01 sp903643075, 95.0, 82.27, 0.615; GCA_903642255.1, s__CAHJWT01 sp903642255, 95.0, 82.27, 0.525; GCF_018982885.2, s__CAHJWT01 sp018982885, 95.0, 81.41, 0.702; GCA_019245455.1, s__CAHJWT01 sp019245455, 95.0, 81.19, 0.624	91.82	11	0.9536	Genome not assigned to closest species as it falls outside its pre-defined ANI radius
bin.44	d__Bacteria;p__Cyanobacteriota;c__Cyanobacteriia;o__Pseudanabaenales;f__Pseudanabaenaceae;g__Pseudanabaena;s__	N/A	N/A	N/A	N/A	N/A	N/A	N/A	N/A	N/A	N/A	d__Bacteria;p__Cyanobacteriota;c__Cyanobacteriia;o__Pseudanabaenales;f__Pseudanabaenaceae;g__Pseudanabaena;s__	taxonomic classification defined by topology and ANI	classification based on placement in class-level tree	GCA_003242085.1, s__Pseudanabaena frigida, 95.0, 80.53, 0.624; GCA_903819605.1, s__Pseudanabaena sp903819605, 95.0, 80.36, 0.538; GCF_016584665.1, s__Pseudanabaena sp016584665, 95.0, 80.27, 0.571; GCF_002251945.1, s__Pseudanabaena sp002251945, 95.0, 80.06, 0.585; GCF_006937785.1, s__Pseudanabaena sp006937785, 95.0, 80.02, 0.566; GCF_014696925.1, s__Pseudanabaena sp014696925, 95.0, 80.0, 0.592; GC…	86.06	11	0.97168	Genome not assigned to closest species as it falls outside its pre-defined ANI radius
bin.45	d__Bacteria;p__Cyanobacteriota;c__Cyanobacteriia;o__Cyanobacteriales;f__Nostocaceae;g__;s__	N/A	N/A	N/A	N/A	N/A	N/A	N/A	N/A	N/A	N/A	d__Bacteria;p__Cyanobacteriota;c__Cyanobacteriia;o__Cyanobacteriales;f__Nostocaceae;g__;s__	taxonomic novelty determined using RED	classification based on placement in class-level tree	N/A	87.05	11	0.82389	N/A
bin.46	d__Bacteria;p__Pseudomonadota;c__Alphaproteobacteria;o__Acetobacterales;f__Acetobacteraceae;g__BOG-908;s__	N/A	N/A	N/A	N/A	N/A	GCA_903643085.1	95	d__Bacteria;p__Pseudomonadota;c__Alphaproteobacteria;o__Acetobacterales;f__Acetobacteraceae;g__BOG-908;s__BOG-908 sp903643085	79.12	0.454	d__Bacteria;p__Pseudomonadota;c__Alphaproteobacteria;o__Acetobacterales;f__Acetobacteraceae;g__BOG-908;s__	taxonomic classification defined by topology and ANI	classification based on placement in class-level tree	GCA_003133065.1, s__BOG-908 sp003133065, 95.0, 78.36, 0.383	94.12	11	0.95295	N/A
bin.47	d__Bacteria;p__Bdellovibrionota;c__Bdellovibrionia;o__JABDDW01;f__JABDDW01;g__;s__	N/A	N/A	N/A	N/A	N/A	GCA_013287405.1	95	d__Bacteria;p__Bdellovibrionota;c__Bdellovibrionia;o__JABDDW01;f__JABDDW01;g__JABDDW01;s__JABDDW01 sp013287405	77.6	0.025	d__Bacteria;p__Bdellovibrionota;c__Bdellovibrionia;o__JABDDW01;f__JABDDW01;g__;s__	taxonomic classification defined by topology and ANI	classification based on placement in class-level tree	N/A	91.68	11	0.83748	N/A
bin.48	d__Bacteria;p__Pseudomonadota;c__Alphaproteobacteria;o__Acetobacterales;f__Acetobacteraceae;g__BOG-908;s__	N/A	N/A	N/A	N/A	N/A	GCA_903643085.1	95	d__Bacteria;p__Pseudomonadota;c__Alphaproteobacteria;o__Acetobacterales;f__Acetobacteraceae;g__BOG-908;s__BOG-908 sp903643085	78.26	0.34	d__Bacteria;p__Pseudomonadota;c__Alphaproteobacteria;o__Acetobacterales;f__Acetobacteraceae;g__BOG-908;s__	taxonomic classification defined by topology and ANI	classification based on placement in class-level tree	GCA_003133065.1, s__BOG-908 sp003133065, 95.0, 77.6, 0.282	96.21	11	0.94794	N/A
bin.49	d__Bacteria;p__Pseudomonadota;c__Alphaproteobacteria;o__Sphingomonadales;f__Sphingomonadaceae;g__;s__	N/A	N/A	N/A	N/A	N/A	N/A	N/A	N/A	N/A	N/A	d__Bacteria;p__Pseudomonadota;c__Alphaproteobacteria;o__Sphingomonadales;f__Sphingomonadaceae;g__;s__	taxonomic classification fully defined by topology	classification based on placement in class-level tree	N/A	91.48	11	0.7567	N/A
bin.5	d__Bacteria;p__Bacteroidota;c__Bacteroidia;o__Chitinophagales;f__Chitinophagaceae;g__Ferruginibacter;s__	N/A	N/A	N/A	N/A	N/A	GCA_014377975.1	95	d__Bacteria;p__Bacteroidota;c__Bacteroidia;o__Chitinophagales;f__Chitinophagaceae;g__Ferruginibacter;s__Ferruginibacter sp014377975	78.02	0.295	d__Bacteria;p__Bacteroidota;c__Bacteroidia;o__Chitinophagales;f__Chitinophagaceae;g__Ferruginibacter;s__	taxonomic classification defined by topology and ANI	classification based on placement in class-level tree	GCA_013141115.1, s__Ferruginibacter sp013141115, 95.0, 77.32, 0.137; GCA_017303335.1, s__Ferruginibacter sp017303335, 95.0, 77.02, 0.029; GCA_013288745.1, s__Ferruginibacter sp013288745, 95.0, 76.97, 0.146; GCA_016710935.1, s__Ferruginibacter sp016710935, 95.0, 76.85, 0.127; GCA_016715365.1, s__Ferruginibacter sp016715365, 95.0, 76.84, 0.122; GCF_020783315.1, s__Ferruginibacter lapsinanis, 95.0, …	90.33	11	0.97146	N/A
bin.50	d__Bacteria;p__Bacteroidota;c__Bacteroidia;o__Cytophagales;f__Hymenobacteraceae;g__Hymenobacter;s__	N/A	N/A	N/A	N/A	N/A	N/A	N/A	N/A	N/A	N/A	d__Bacteria;p__Bacteroidota;c__Bacteroidia;o__Cytophagales;f__Hymenobacteraceae;g__Hymenobacter;s__	taxonomic classification defined by topology and ANI	classification based on placement in class-level tree	GCF_001596155.1, s__Hymenobacter sp001596155, 95.0, 80.32, 0.585; GCF_020012125.1, s__Hymenobacter sp020012125, 95.0, 80.16, 0.557; GCF_013256625.1, s__Hymenobacter sp013256625, 95.0, 80.16, 0.555; GCF_004684095.1, s__Hymenobacter sp004684095, 95.0, 80.03, 0.571; GCF_008728635.1, s__Hymenobacter baengnokdamensis, 95.0, 79.97, 0.516; GCF_013294115.1, s__Hymenobacter caeli, 95.0, 79.94, 0.545; GCF_…	96.17	11	0.96355	Genome not assigned to closest species as it falls outside its pre-defined ANI radius
bin.51	d__Bacteria;p__Bacteroidota;c__Bacteroidia;o__Cytophagales;f__Cytophagaceae;g__Cytophaga;s__	N/A	N/A	N/A	N/A	N/A	GCF_000379725.1	95	d__Bacteria;p__Bacteroidota;c__Bacteroidia;o__Cytophagales;f__Cytophagaceae;g__Cytophaga;s__Cytophaga aurantiaca	82.49	0.63	d__Bacteria;p__Bacteroidota;c__Bacteroidia;o__Cytophagales;f__Cytophagaceae;g__Cytophaga;s__	taxonomic classification defined by topology and ANI	classification based on placement in class-level tree	GCF_000014145.1, s__Cytophaga hutchinsonii, 95.0, 80.18, 0.375; GCA_021151805.1, s__Cytophaga sp021151805, 95.0, 79.48, 0.329	92.63	11	0.99198	Genome not assigned to closest species as it falls outside its pre-defined ANI radius
bin.52	d__Bacteria;p__Actinomycetota;c__Actinomycetia;o__Actinomycetales;f__Microbacteriaceae;g__Lacisediminihabitans;s__	N/A	N/A	N/A	N/A	N/A	GCF_015751965.1	95	d__Bacteria;p__Actinomycetota;c__Actinomycetia;o__Actinomycetales;f__Microbacteriaceae;g__Lacisediminihabitans;s__Lacisediminihabitans sp015751965	80.02	0.536	d__Bacteria;p__Actinomycetota;c__Actinomycetia;o__Actinomycetales;f__Microbacteriaceae;g__Lacisediminihabitans;s__	taxonomic classification defined by topology and ANI	classification based on placement in class-level tree	GCF_014217685.1, s__Lacisediminihabitans sp014217685, 95.0, 81.2, 0.566; GCF_008040105.1, s__Lacisediminihabitans profunda, 95.0, 79.57, 0.392; GCA_003454135.1, s__Lacisediminihabitans sp003454135, 95.0, 78.71, 0.409; GCF_016634425.1, s__Lacisediminihabitans changchengi, 95.0, 78.45, 0.295	91.42	11	0.98976	Genome not assigned to closest species as it falls outside its pre-defined ANI radius
bin.53	d__Bacteria;p__Bdellovibrionota;c__UBA1018;o__UBA1018;f__UBA1018;g__;s__	N/A	N/A	N/A	N/A	N/A	GCA_903881565.1	95	d__Bacteria;p__Bdellovibrionota;c__UBA1018;o__UBA1018;f__UBA1018;g__CAIRTR01;s__CAIRTR01 sp903881565	75.71	0.025	d__Bacteria;p__Bdellovibrionota;c__UBA1018;o__UBA1018;f__UBA1018;g__;s__	taxonomic classification defined by topology and ANI	classification based on placement in class-level tree	N/A	93.53	11	0.83513	N/A
bin.54	d__Bacteria;p__Planctomycetota;c__Planctomycetia;o__Isosphaerales;f__Isosphaeraceae;g__;s__	N/A	N/A	N/A	N/A	N/A	N/A	N/A	N/A	N/A	N/A	d__Bacteria;p__Planctomycetota;c__Planctomycetia;o__Isosphaerales;f__Isosphaeraceae;g__;s__	taxonomic novelty determined using RED	classification based on placement in class-level tree	N/A	70.9	11	0.86834	N/A
bin.55	d__Bacteria;p__Eremiobacterota;c__Eremiobacteria;o__Baltobacterales;f__Baltobacteraceae;g__Palsa-1515;s__	N/A	N/A	N/A	N/A	N/A	GCA_903970385.1	95	d__Bacteria;p__Eremiobacterota;c__Eremiobacteria;o__Baltobacterales;f__Baltobacteraceae;g__Palsa-1515;s__Palsa-1515 sp903970385	77.92	0.342	d__Bacteria;p__Eremiobacterota;c__Eremiobacteria;o__Baltobacterales;f__Baltobacteraceae;g__Palsa-1515;s__	taxonomic classification defined by topology and ANI	classification based on placement in class-level tree	N/A	88.66	11	0.93147	N/A
bin.56	d__Bacteria;p__Pseudomonadota;c__Alphaproteobacteria;o__Sphingomonadales;f__Sphingomonadaceae;g__CAHJWT01;s__	N/A	N/A	N/A	N/A	N/A	GCF_018982885.2	95	d__Bacteria;p__Pseudomonadota;c__Alphaproteobacteria;o__Sphingomonadales;f__Sphingomonadaceae;g__CAHJWT01;s__CAHJWT01 sp018982885	84.57	0.79	d__Bacteria;p__Pseudomonadota;c__Alphaproteobacteria;o__Sphingomonadales;f__Sphingomonadaceae;g__CAHJWT01;s__	taxonomic classification defined by topology and ANI	classification based on placement in class-level tree	GCA_903642255.1, s__CAHJWT01 sp903642255, 95.0, 82.93, 0.569; GCA_903643075.1, s__CAHJWT01 sp903643075, 95.0, 82.67, 0.648; GCA_019245455.1, s__CAHJWT01 sp019245455, 95.0, 81.45, 0.676	96.5	11	0.96554	Genome not assigned to closest species as it falls outside its pre-defined ANI radius
bin.57	d__Bacteria;p__Acidobacteriota;c__Terriglobia;o__Bryobacterales;f__Bryobacteraceae;g__;s__	N/A	N/A	N/A	N/A	N/A	N/A	N/A	N/A	N/A	N/A	d__Bacteria;p__Acidobacteriota;c__Terriglobia;o__Bryobacterales;f__Bryobacteraceae;g__;s__	taxonomic classification fully defined by topology	classification based on placement in class-level tree	N/A	86.53	11	0.81549	N/A
bin.58	d__Bacteria;p__Bdellovibrionota;c__UBA1018;o__UBA1018;f__UBA1018;g__;s__	N/A	N/A	N/A	N/A	N/A	N/A	N/A	N/A	N/A	N/A	d__Bacteria;p__Bdellovibrionota;c__UBA1018;o__UBA1018;f__UBA1018;g__;s__	taxonomic novelty determined using RED	classification based on placement in class-level tree	N/A	92.67	11	0.81365	N/A
bin.59	d__Bacteria;p__Myxococcota;c__Polyangia;o__Polyangiales;f__Polyangiaceae;g__;s__	N/A	N/A	N/A	N/A	N/A	N/A	N/A	N/A	N/A	N/A	d__Bacteria;p__Myxococcota;c__Polyangia;o__Polyangiales;f__Polyangiaceae;g__;s__	taxonomic classification fully defined by topology	classification based on placement in class-level tree	N/A	90.69	11	0.79485	N/A
bin.6	d__Bacteria;p__Pseudomonadota;c__Gammaproteobacteria;o__Xanthomonadales;f__Rhodanobacteraceae;g__Pseudolysobacter;s__	N/A	N/A	N/A	N/A	N/A	GCF_004168365.1	95	d__Bacteria;p__Pseudomonadota;c__Gammaproteobacteria;o__Xanthomonadales;f__Rhodanobacteraceae;g__Pseudolysobacter;s__Pseudolysobacter antarcticus	87.53	0.751	d__Bacteria;p__Pseudomonadota;c__Gammaproteobacteria;o__Xanthomonadales;f__Rhodanobacteraceae;g__Pseudolysobacter;s__	taxonomic classification defined by topology and ANI	classification based on placement in class-level tree	N/A	96.86	11	0.99124	Genome not assigned to closest species as it falls outside its pre-defined ANI radius
bin.60	d__Bacteria;p__Armatimonadota;c__Armatimonadia;o__Armatimonadales;f__Capsulimonadaceae;g__JAFAZD01;s__	N/A	N/A	N/A	N/A	N/A	GCA_019239955.1	95	d__Bacteria;p__Armatimonadota;c__Armatimonadia;o__Armatimonadales;f__Capsulimonadaceae;g__JAFAZD01;s__JAFAZD01 sp019239955	76.19	0.113	d__Bacteria;p__Armatimonadota;c__Armatimonadia;o__Armatimonadales;f__Capsulimonadaceae;g__JAFAZD01;s__	taxonomic classification defined by topology and ANI	classification based on placement in class-level tree	N/A	88.18	11	0.86631	N/A
bin.61	d__Bacteria;p__Pseudomonadota;c__Alphaproteobacteria;o__Acetobacterales;f__Acetobacteraceae;g__PALSA-911;s__	N/A	N/A	N/A	N/A	N/A	GCA_903847525.1	95	d__Bacteria;p__Pseudomonadota;c__Alphaproteobacteria;o__Acetobacterales;f__Acetobacteraceae;g__PALSA-911;s__PALSA-911 sp903847525	81.91	0.542	d__Bacteria;p__Pseudomonadota;c__Alphaproteobacteria;o__Acetobacterales;f__Acetobacteraceae;g__PALSA-911;s__	taxonomic classification defined by topology and ANI	classification based on placement in class-level tree	GCA_003133265.1, s__PALSA-911 sp003133265, 95.0, 79.37, 0.386	95.45	11	0.97169	Genome not assigned to closest species as it falls outside its pre-defined ANI radius
bin.62	d__Bacteria;p__Armatimonadota;c__Armatimonadia;o__Armatimonadales;f__Armatimonadaceae;g__;s__	N/A	N/A	N/A	N/A	N/A	N/A	N/A	N/A	N/A	N/A	d__Bacteria;p__Armatimonadota;c__Armatimonadia;o__Armatimonadales;f__Armatimonadaceae;g__;s__	taxonomic novelty determined using RED	classification based on placement in class-level tree	N/A	86.24	11	0.89747	N/A
bin.63	d__Bacteria;p__Armatimonadota;c__Armatimonadia;o__Armatimonadales;f__Armatimonadaceae;g__JACMIU01;s__	N/A	N/A	N/A	N/A	N/A	N/A	N/A	N/A	N/A	N/A	d__Bacteria;p__Armatimonadota;c__Armatimonadia;o__Armatimonadales;f__Armatimonadaceae;g__JACMIU01;s__	taxonomic novelty determined using RED	classification based on placement in class-level tree	N/A	91.04	11	0.92516	N/A
bin.64	d__Bacteria;p__Pseudomonadota;c__Alphaproteobacteria;o__Acetobacterales;f__Acetobacteraceae;g__REEB85;s__	N/A	N/A	N/A	N/A	N/A	GCA_018971455.1	95	d__Bacteria;p__Pseudomonadota;c__Alphaproteobacteria;o__Acetobacterales;f__Acetobacteraceae;g__REEB85;s__REEB85 sp018971455	79.01	0.47	d__Bacteria;p__Pseudomonadota;c__Alphaproteobacteria;o__Acetobacterales;f__Acetobacteraceae;g__REEB85;s__	taxonomic classification defined by topology and ANI	classification based on placement in class-level tree	N/A	84.57	11	0.88637	N/A
bin.65	d__Bacteria;p__Armatimonadota;c__Chthonomonadetes;o__Chthonomonadales;f__Chthonomonadaceae;g__;s__	N/A	N/A	N/A	N/A	N/A	N/A	N/A	N/A	N/A	N/A	d__Bacteria;p__Armatimonadota;c__Chthonomonadetes;o__Chthonomonadales;f__Chthonomonadaceae;g__;s__	taxonomic novelty determined using RED	classification based on placement in class-level tree	N/A	82.84	11	0.79422	N/A
bin.66	d__Bacteria;p__Bacteroidota;c__Bacteroidia;o__Chitinophagales;f__Chitinophagaceae;g__Ferruginibacter;s__Ferruginibacter sp014377975	GCA_014377975.1	95	d__Bacteria;p__Bacteroidota;c__Bacteroidia;o__Chitinophagales;f__Chitinophagaceae;g__Ferruginibacter;s__Ferruginibacter sp014377975	98.94	0.898	GCA_014377975.1	95	d__Bacteria;p__Bacteroidota;c__Bacteroidia;o__Chitinophagales;f__Chitinophagaceae;g__Ferruginibacter;s__Ferruginibacter sp014377975	98.94	0.898	d__Bacteria;p__Bacteroidota;c__Bacteroidia;o__Chitinophagales;f__Chitinophagaceae;g__Ferruginibacter;s__	taxonomic classification defined by topology and ANI	topological placement and ANI have congruent species assignments	GCA_013141115.1, s__Ferruginibacter sp013141115, 95.0, 77.43, 0.153; GCA_016710935.1, s__Ferruginibacter sp016710935, 95.0, 77.07, 0.156; GCA_014377385.1, s__Ferruginibacter sp014377385, 95.0, 77.06, 0.125; GCA_017983695.1, s__Ferruginibacter sp017983695, 95.0, 77.03, 0.182; GCA_945870835.1, s__Ferruginibacter pinensis_A, 95.0, 76.92, 0.166; GCF_020783315.1, s__Ferruginibacter lapsinanis, 95.0, 7…	96.27	11	N/A	N/A
bin.67	d__Bacteria;p__Myxococcota;c__Myxococcia;o__Myxococcales;f__Myxococcaceae;g__;s__	N/A	N/A	N/A	N/A	N/A	GCA_016875515.1	95	d__Bacteria;p__Myxococcota;c__Myxococcia;o__Myxococcales;f__Myxococcaceae;g__VGRA01;s__VGRA01 sp016875515	75.21	0.009	d__Bacteria;p__Myxococcota;c__Myxococcia;o__Myxococcales;f__Myxococcaceae;g__;s__	taxonomic classification defined by topology and ANI	classification based on placement in class-level tree	N/A	91.76	11	0.81618	N/A
bin.68	d__Bacteria;p__Pseudomonadota;c__Gammaproteobacteria;o__Burkholderiales;f__Burkholderiaceae_B;g__Polaromonas;s__	N/A	N/A	N/A	N/A	N/A	GCA_945860515.1	95	d__Bacteria;p__Pseudomonadota;c__Gammaproteobacteria;o__Burkholderiales;f__Burkholderiaceae_B;g__Polaromonas;s__Polaromonas sp945860515	82.25	0.637	d__Bacteria;p__Pseudomonadota;c__Gammaproteobacteria;o__Burkholderiales;f__Burkholderiaceae_B;g__Polaromonas;s__	taxonomic classification defined by topology and ANI	classification based on placement in class-level tree	GCA_004293655.1, s__Polaromonas sp004293655, 95.0, 79.33, 0.49; GCF_003711205.1, s__Polaromonas sp003711205, 95.0, 79.0, 0.419; GCA_024703855.1, s__Polaromonas sp024703855, 95.0, 78.9, 0.459; GCA_016185115.1, s__Polaromonas sp016185115, 95.0, 78.72, 0.399; GCA_018780625.1, s__Polaromonas sp018780625, 95.0, 78.64, 0.352; GCF_000282655.1, s__Polaromonas sp000282655, 95.0, 78.59, 0.391; GCF_90010340…	89.14	11	0.99289	Genome not assigned to closest species as it falls outside its pre-defined ANI radius
bin.69	d__Bacteria;p__Acidobacteriota;c__Terriglobia;o__Terriglobales;f__Acidobacteriaceae;g__Granulicella_C;s__	N/A	N/A	N/A	N/A	N/A	GCA_903970285.1	95	d__Bacteria;p__Acidobacteriota;c__Terriglobia;o__Terriglobales;f__Acidobacteriaceae;g__Granulicella_C;s__Granulicella_C sp903970285	77.2	0.171	d__Bacteria;p__Acidobacteriota;c__Terriglobia;o__Terriglobales;f__Acidobacteriaceae;g__Granulicella_C;s__	taxonomic classification defined by topology and ANI	classification based on placement in class-level tree	GCF_000178975.2, s__Granulicella_C tundricola, 95.0, 78.62, 0.217; GCF_900114625.1, s__Granulicella_C pectinivorans, 95.0, 77.88, 0.147; GCF_900188085.1, s__Granulicella_C rosea, 95.0, 77.83, 0.198; GCF_009914315.1, s__Granulicella_C sp009914315, 95.0, 77.73, 0.175; GCF_004115155.1, s__Granulicella_C sibirica, 95.0, 77.56, 0.149	89.97	11	0.96512	N/A
bin.7	d__Bacteria;p__Myxococcota;c__Myxococcia;o__Myxococcales;f__40CM-4-68-19;g__CAIWCD01;s__	N/A	N/A	N/A	N/A	N/A	GCA_903911145.1	95	d__Bacteria;p__Myxococcota;c__Myxococcia;o__Myxococcales;f__40CM-4-68-19;g__CAIWCD01;s__CAIWCD01 sp903911145	79.93	0.477	d__Bacteria;p__Myxococcota;c__Myxococcia;o__Myxococcales;f__40CM-4-68-19;g__CAIWCD01;s__	taxonomic classification defined by topology and ANI	classification based on placement in class-level tree	GCA_018266095.1, s__CAIWCD01 sp018266095, 95.0, 77.84, 0.33	87.27	11	0.93935	N/A
bin.70	d__Bacteria;p__Armatimonadota;c__Chthonomonadetes;o__Chthonomonadales;f__Chthonomonadaceae;g__;s__	N/A	N/A	N/A	N/A	N/A	N/A	N/A	N/A	N/A	N/A	d__Bacteria;p__Armatimonadota;c__Chthonomonadetes;o__Chthonomonadales;f__Chthonomonadaceae;g__;s__	taxonomic novelty determined using RED	classification based on placement in class-level tree	N/A	88.76	11	0.78689	N/A
bin.71	d__Bacteria;p__Acidobacteriota;c__Terriglobia;o__Bryobacterales;f__Bryobacteraceae;g__BOG-234;s__	N/A	N/A	N/A	N/A	N/A	GCA_903923395.1	95	d__Bacteria;p__Acidobacteriota;c__Terriglobia;o__Bryobacterales;f__Bryobacteraceae;g__BOG-234;s__BOG-234 sp903923395	76.75	0.149	d__Bacteria;p__Acidobacteriota;c__Terriglobia;o__Bryobacterales;f__Bryobacteraceae;g__BOG-234;s__	taxonomic classification defined by topology and ANI	classification based on placement in class-level tree	GCA_903875575.1, s__BOG-234 sp903875575, 95.0, 76.7, 0.066; GCA_903851195.1, s__BOG-234 sp903851195, 95.0, 76.57, 0.134; GCA_903828455.1, s__BOG-234 sp903828455, 95.0, 76.46, 0.114; GCA_903907865.1, s__BOG-234 sp903907865, 95.0, 76.4, 0.097; GCA_903900705.1, s__BOG-234 sp903900705, 95.0, 76.36, 0.105; GCA_903925015.1, s__BOG-234 sp903925015, 95.0, 76.31, 0.073; GCA_903893525.1, s__BOG-234 sp90389…	93.57	11	0.91684	N/A
bin.72	d__Bacteria;p__Acidobacteriota;c__Terriglobia;o__Bryobacterales;f__Bryobacteraceae;g__;s__	N/A	N/A	N/A	N/A	N/A	N/A	N/A	N/A	N/A	N/A	d__Bacteria;p__Acidobacteriota;c__Terriglobia;o__Bryobacterales;f__Bryobacteraceae;g__;s__	taxonomic classification fully defined by topology	classification based on placement in class-level tree	N/A	90.8	11	0.81768	N/A
bin.73	d__Bacteria;p__Armatimonadota;c__Armatimonadia;o__Armatimonadales;f__Capsulimonadaceae;g__JAFAZD01;s__	N/A	N/A	N/A	N/A	N/A	GCA_019239955.1	95	d__Bacteria;p__Armatimonadota;c__Armatimonadia;o__Armatimonadales;f__Capsulimonadaceae;g__JAFAZD01;s__JAFAZD01 sp019239955	76.64	0.197	d__Bacteria;p__Armatimonadota;c__Armatimonadia;o__Armatimonadales;f__Capsulimonadaceae;g__JAFAZD01;s__	taxonomic classification defined by topology and ANI	classification based on placement in class-level tree	N/A	83.93	11	0.8632	N/A
bin.74	d__Bacteria;p__Bdellovibrionota;c__UBA1018;o__UBA1018;f__UBA1018;g__CAIRTR01;s__	N/A	N/A	N/A	N/A	N/A	GCA_903881565.1	95	d__Bacteria;p__Bdellovibrionota;c__UBA1018;o__UBA1018;f__UBA1018;g__CAIRTR01;s__CAIRTR01 sp903881565	75.91	0.03	d__Bacteria;p__Bdellovibrionota;c__UBA1018;o__UBA1018;f__UBA1018;g__CAIRTR01;s__	taxonomic classification defined by topology and ANI	classification based on placement in class-level tree	N/A	93.82	11	0.84507	N/A
bin.75	d__Bacteria;p__Pseudomonadota;c__Alphaproteobacteria;o__Sphingomonadales;f__Sphingomonadaceae;g__CAHJWT01;s__	N/A	N/A	N/A	N/A	N/A	N/A	N/A	N/A	N/A	N/A	d__Bacteria;p__Pseudomonadota;c__Alphaproteobacteria;o__Sphingomonadales;f__Sphingomonadaceae;g__CAHJWT01;s__	taxonomic classification defined by topology and ANI	classification based on placement in class-level tree	GCA_903642255.1, s__CAHJWT01 sp903642255, 95.0, 83.96, 0.58; GCA_903643075.1, s__CAHJWT01 sp903643075, 95.0, 83.42, 0.637; GCA_019245455.1, s__CAHJWT01 sp019245455, 95.0, 82.83, 0.708; GCF_018982885.2, s__CAHJWT01 sp018982885, 95.0, 81.83, 0.715	96.39	11	0.95423	Genome not assigned to closest species as it falls outside its pre-defined ANI radius
bin.76	d__Bacteria;p__Pseudomonadota;c__Gammaproteobacteria;o__Burkholderiales;f__Burkholderiaceae_B;g__JACMQX01;s__	N/A	N/A	N/A	N/A	N/A	GCA_014376765.1	95	d__Bacteria;p__Pseudomonadota;c__Gammaproteobacteria;o__Burkholderiales;f__Burkholderiaceae_B;g__JACMQX01;s__JACMQX01 sp014376765	85.32	0.813	d__Bacteria;p__Pseudomonadota;c__Gammaproteobacteria;o__Burkholderiales;f__Burkholderiaceae_B;g__JACMQX01;s__	taxonomic classification defined by topology and ANI	classification based on placement in class-level tree	N/A	96.05	11	0.98411	Genome not assigned to closest species as it falls outside its pre-defined ANI radius
bin.77	d__Bacteria;p__Pseudomonadota;c__Alphaproteobacteria;o__Sphingomonadales;f__Sphingomonadaceae;g__;s__	N/A	N/A	N/A	N/A	N/A	N/A	N/A	N/A	N/A	N/A	d__Bacteria;p__Pseudomonadota;c__Alphaproteobacteria;o__Sphingomonadales;f__Sphingomonadaceae;g__;s__	taxonomic novelty determined using RED	classification based on placement in class-level tree	N/A	92.47	11	0.90486	N/A
bin.78	d__Bacteria;p__Pseudomonadota;c__Alphaproteobacteria;o__Acetobacterales;f__Acetobacteraceae;g__CAHJXG01;s__	N/A	N/A	N/A	N/A	N/A	GCA_903644035.1	95	d__Bacteria;p__Pseudomonadota;c__Alphaproteobacteria;o__Acetobacterales;f__Acetobacteraceae;g__CAHJXG01;s__CAHJXG01 sp903644035	84.64	0.596	d__Bacteria;p__Pseudomonadota;c__Alphaproteobacteria;o__Acetobacterales;f__Acetobacteraceae;g__CAHJXG01;s__	taxonomic classification defined by topology and ANI	classification based on placement in class-level tree	N/A	88.96	11	0.96815	Genome not assigned to closest species as it falls outside its pre-defined ANI radius
bin.79	d__Bacteria;p__Pseudomonadota;c__Alphaproteobacteria;o__Acetobacterales;f__Acetobacteraceae;g__CAHJXG01;s__	N/A	N/A	N/A	N/A	N/A	GCA_903644035.1	95	d__Bacteria;p__Pseudomonadota;c__Alphaproteobacteria;o__Acetobacterales;f__Acetobacteraceae;g__CAHJXG01;s__CAHJXG01 sp903644035	79.03	0.324	d__Bacteria;p__Pseudomonadota;c__Alphaproteobacteria;o__Acetobacterales;f__Acetobacteraceae;g__CAHJXG01;s__	taxonomic classification defined by topology and ANI	classification based on placement in class-level tree	N/A	93.51	11	0.91174	N/A
bin.8	d__Bacteria;p__Pseudomonadota;c__Alphaproteobacteria;o__Acetobacterales;f__Acetobacteraceae;g__;s__	N/A	N/A	N/A	N/A	N/A	N/A	N/A	N/A	N/A	N/A	d__Bacteria;p__Pseudomonadota;c__Alphaproteobacteria;o__Acetobacterales;f__Acetobacteraceae;g__;s__	taxonomic novelty determined using RED	classification based on placement in class-level tree	N/A	91.18	11	0.86572	N/A
bin.9	d__Bacteria;p__Pseudomonadota;c__Alphaproteobacteria;o__Caulobacterales;f__Caulobacteraceae;g__Palsa-881;s__	N/A	N/A	N/A	N/A	N/A	GCA_003161535.1	95	d__Bacteria;p__Pseudomonadota;c__Alphaproteobacteria;o__Caulobacterales;f__Caulobacteraceae;g__Palsa-881;s__Palsa-881 sp003161535	77.15	0.325	d__Bacteria;p__Pseudomonadota;c__Alphaproteobacteria;o__Caulobacterales;f__Caulobacteraceae;g__Palsa-881;s__	taxonomic classification defined by topology and ANI	classification based on placement in class-level tree	GCA_013815405.1, s__Palsa-881 sp013815405, 95.0, 78.51, 0.299; GCA_903923135.1, s__Palsa-881 sp903923135, 95.0, 77.94, 0.265; GCA_903870555.1, s__Palsa-881 sp903870555, 95.0, 77.86, 0.224; GCA_903872075.1, s__Palsa-881 sp903872075, 95.0, 77.67, 0.256; GCA_018241335.1, s__Palsa-881 sp018241335, 95.0, 77.67, 0.247; GCA_019232665.1, s__Palsa-881 sp019232665, 95.0, 77.33, 0.204; GCA_019247715.1, s__P…	95.87	11	0.96128	N/A
